# Supplementary material for: Butyl 2-(5-iodo-3-methyl­sulfinyl-1-benzofuran-2-yl)acetate
Source: Acta Crystallogr Sect E Struct Rep Online. 2009 Jan 8;65(Pt 2):o266. doi: 10.1107/S1600536809000208 (PMC2968330; doi:10.1107/S1600536809000208)
Supplement: Supplementary file 1 [file e-65-0o266-sup1.cif]

##############################################################################
###                                                                        ###
###        Electronic paper (Acta Crystallographica Section E)             ###
###                                                                        ###
##############################################################################
#                                                                            #
# This CIF contains the data in a paper accepted for publication in Acta     #
# Crystallographica Section E. It conforms to the requirements of Notes      #
# for Authors for Section E, and has been peer reviewed under the auspices   #
# of the IUCr Commission on Journals.                                        #
#                                                                            #
# Full details of the Crystallographic Information File format               #
# are given in the paper "The Crystallographic Information File (CIF):       #
# a New Standard Archive File for Crystallography" by S. R. Hall, F. H.      #
# Allen and I. D. Brown [Acta Cryst. (1991), A47, 655-685].                  #
#                                                                            #
# The current version of the core CIF dictionary is obtainable from          #
# ftp://ftp.iucr.org/pub/cif_core.dic. The current version number is 2.4.    #
#                                                                            #
# Software is freely available for graphical display of the structure(s) in  #
# this CIF.  For information consult the CIF home page http://www.iucr.org/  #
# cif/home.html                                                              #
#                                                                            #
# This file may be used for bona fide research purposes within the           #
# scientific community so long as proper attribution is given to the journal # 
# article from which it was obtained.                                        #
#                                                                            #
##############################################################################
                                             
data_global
_audit_creation_method     'form.cif (version 2.0)'
_journal_data_validation_number     ?
_journal_date_recd_electronic     2008-12-11
_journal_date_accepted     2009-01-05
_journal_name_full     'Acta Crystallographica, Section E'
_journal_year     2009
_journal_volume     65
_journal_issue      2
_journal_page_first     o266
_journal_page_last     o266
_journal_paper_category     QO
_journal_coeditor_code     HG2458
_publ_contact_author_name     'Prof. Uk Lee'
_publ_contact_author_address
;
Department of Chemistry
Pukyong National University
599-1 Daeyeon 3-dong Nam-gu,
Busan 608-737
Republic of Korea
;
_publ_contact_author_email     uklee@pknu.ac.kr
_publ_contact_author_fax     '+82-51-629-5583'
_publ_contact_author_phone     '+82-51-629-5596'
_publ_section_title
;
Butyl 2-(5-iodo-3-methylsulfinyl-1-benzofuran-2-yl)acetate
;
loop_
    _publ_author_name
    _publ_author_address
    'Choi, Hong Dae'
;
Department of Chemistry,
Dongeui University, San 24 Kaya-dong Busanjin-gu,
Busan 614-714
Republic of Korea
;
    'Seo, Pil Ja'
;
Department of Chemistry,
Dongeui University, San 24 Kaya-dong Busanjin-gu,
Busan 614-714
Republic of Korea
;
    'Son, Byeng Wha'
;
Department of Chemistry
Pukyong National University
599-1 Daeyeon 3-dong Nam-gu,
Busan 608-737
Republic of Korea
;
    'Lee, Uk'
;
Department of Chemistry
Pukyong National University
599-1 Daeyeon 3-dong Nam-gu,
Busan 608-737
Republic of Korea
;
data_I
_chemical_name_systematic
;
Butyl 2-(5-iodo-3-methylsulfinyl-1-benzofuran-2-yl)acetate
;
_chemical_name_common     ?
_chemical_formula_moiety     'C15 H17 I O4 S'
_chemical_formula_sum     'C15 H17 I O4 S'
_chemical_formula_iupac     'C15 H17 I O4 S'
_chemical_formula_weight     420.25
_chemical_melting_point     ?
_symmetry_cell_setting     monoclinic
_symmetry_space_group_name_H-M     'P 21/n'
_symmetry_space_group_name_Hall     '-P_2yn'
loop_
    _symmetry_equiv_pos_as_xyz
    'x, y, z'
    '-x+1/2, y+1/2, -z+1/2'
    '-x, -y, -z'
    'x-1/2, -y-1/2, z-1/2'
_cell_length_a     10.2980(10)
_cell_length_b     15.2080(10)
_cell_length_c     11.1090(10)
_cell_angle_alpha     90.00
_cell_angle_beta     100.6690(10)
_cell_angle_gamma     90.00
_cell_volume     1709.7(3)
_cell_formula_units_Z     4
_cell_measurement_reflns_used     5617
_cell_measurement_theta_min     2.30
_cell_measurement_theta_max     28.06
_cell_measurement_temperature     100(2)
_exptl_crystal_description     'block'
_exptl_crystal_colour     'colorless'
_exptl_crystal_size_max     0.20
_exptl_crystal_size_mid     0.20
_exptl_crystal_size_min     0.10
_exptl_crystal_density_diffrn     1.633
_exptl_crystal_density_meas     ?
_exptl_crystal_density_method     'not measured'
_exptl_crystal_F_000     832
_exptl_absorpt_coefficient_mu     2.006
_exptl_absorpt_correction_type     'multi-scan'
_exptl_absorpt_process_details     '(SADABS; Sheldrick, 1999)'
_exptl_absorpt_correction_T_min     0.673
_exptl_absorpt_correction_T_max     0.822
_exptl_special_details
;
;
_diffrn_ambient_temperature     100(2)
_diffrn_radiation_type     MoK\a
_diffrn_radiation_wavelength     0.71073
_diffrn_radiation_source     'fine-focus sealed tube'
_diffrn_radiation_monochromator     graphite
_diffrn_measurement_device_type     'Bruker SMART CCD'
_diffrn_measurement_method     '\f and \w'
_diffrn_detector_area_resol_mean     10.0
_diffrn_reflns_number     8829
_diffrn_reflns_av_R_equivalents     0.0168
_diffrn_reflns_av_sigmaI/netI     0.0167
_diffrn_reflns_theta_min     2.30
_diffrn_reflns_theta_max     25.00
_diffrn_reflns_theta_full     25.00
_diffrn_measured_fraction_theta_max     0.999
_diffrn_measured_fraction_theta_full     0.999
_diffrn_reflns_limit_h_min     -12
_diffrn_reflns_limit_h_max     12
_diffrn_reflns_limit_k_min     -11
_diffrn_reflns_limit_k_max     18
_diffrn_reflns_limit_l_min     -13
_diffrn_reflns_limit_l_max     13
_diffrn_standards_number     .
_diffrn_standards_interval_count     .
_diffrn_standards_interval_time     .
_diffrn_standards_decay_%     .
_refine_special_details
;
 Refinement of F^2^ against ALL reflections.  The weighted R-factor wR and
 goodness of fit S are based on F^2^, conventional R-factors R are based
 on F, with F set to zero for negative F^2^. The threshold expression of
 F^2^ > 2sigma(F^2^) is used only for calculating R-factors(gt) etc. and is
 not relevant to the choice of reflections for refinement.  R-factors based
 on F^2^ are statistically about twice as large as those based on F, and R-
 factors based on ALL data will be even larger.
;
_reflns_number_total     3009
_reflns_number_gt     2581
_reflns_threshold_expression     I>2\s(I)
_refine_ls_structure_factor_coef     Fsqd
_refine_ls_matrix_type     full
_refine_ls_R_factor_all     0.0385
_refine_ls_R_factor_gt     0.0317
_refine_ls_wR_factor_gt     0.0795
_refine_ls_wR_factor_ref     0.0851
_refine_ls_goodness_of_fit_ref     1.070
_refine_ls_restrained_S_all     1.079
_refine_ls_number_reflns     3009
_refine_ls_number_parameters     222
_refine_ls_number_restraints     43
_refine_ls_hydrogen_treatment     constr
_refine_ls_weighting_scheme     calc
_refine_ls_weighting_details
         'calc w=1/[\s^2^(Fo^2^)+(0.0408P)^2^+1.6213P] where P=(Fo^2^+2Fc^2^)/3'
_atom_sites_solution_hydrogens     difmap
_atom_sites_solution_primary     direct
_atom_sites_solution_secondary     difmap
_refine_ls_shift/su_max     ?
_refine_ls_shift/su_max_lt     0.001
_refine_ls_shift/su_mean     0.000
_refine_diff_density_max     0.714
_refine_diff_density_min     -0.607
_refine_ls_extinction_method     none
_refine_ls_extinction_coef     ?
loop_
    _atom_type_symbol
    _atom_type_description
    _atom_type_scat_dispersion_real
    _atom_type_scat_dispersion_imag
    _atom_type_scat_source
    'C' 'C' 0.0033 0.0016
                         'International Tables Vol C Tables 4.2.6.8 and 6.1.1.4'
    'H' 'H' 0.0000 0.0000
                         'International Tables Vol C Tables 4.2.6.8 and 6.1.1.4'
    'O' 'O' 0.0106 0.0060
                         'International Tables Vol C Tables 4.2.6.8 and 6.1.1.4'
    'S' 'S' 0.1246 0.1234
                         'International Tables Vol C Tables 4.2.6.8 and 6.1.1.4'
    'I' 'I' -0.4742 1.8119
                         'International Tables Vol C Tables 4.2.6.8 and 6.1.1.4'
_computing_data_collection     'SMART (Bruker, 2001)'
_computing_cell_refinement     'SAINT (Bruker, 2001)'
_computing_data_reduction     'SAINT (Bruker, 2001)'
_computing_structure_solution     'SHELXS97 (Sheldrick, 2008)'
_computing_structure_refinement     'SHELXL97 (Sheldrick, 2008)'
_computing_molecular_graphics
                      'ORTEP-3 (Farrugia, 1997) and DIAMOND (Brandenburg, 1998)'
_computing_publication_material     'SHELXL97 (Sheldrick, 2008)'
loop_
    _atom_site_type_symbol
    _atom_site_label
    _atom_site_fract_x
    _atom_site_fract_y
    _atom_site_fract_z
    _atom_site_U_iso_or_equiv
    _atom_site_adp_type
    _atom_site_calc_flag
    _atom_site_refinement_flags
    _atom_site_occupancy
    _atom_site_disorder_assembly
    _atom_site_disorder_group
    I I 0.98000(3) 0.639217(19) 0.38449(3) 0.07282(14) Uani d . 1 . .
    S S 0.60101(8) 0.31517(5) 0.45617(8) 0.0460(2) Uani d . 1 . .
    O O1 0.4557(2) 0.45536(17) 0.1655(2) 0.0562(6) Uani d . 1 . .
    O O2 0.1138(3) 0.3286(2) 0.2161(3) 0.0849(10) Uani d . 1 . .
    O O3A 0.2384(15) 0.4110(13) 0.3619(13) 0.074(3) Uani d PDU 0.55(4) . .
    O O3B 0.2198(16) 0.4365(10) 0.323(2) 0.075(4) Uani d PDU 0.45(4) A .
    O O4 0.7434(2) 0.29309(16) 0.4707(2) 0.0588(6) Uani d . 1 . .
    C C1 0.5648(3) 0.3928(2) 0.3367(3) 0.0411(7) Uani d . 1 . .
    C C2 0.6417(3) 0.4674(2) 0.3106(3) 0.0404(7) Uani d . 1 . .
    C C3 0.7603(3) 0.5070(2) 0.3653(3) 0.0438(7) Uani d . 1 . .
    H H3 0.8119 0.4843 0.4384 0.053 Uiso calc R 1 . .
    C C4 0.7992(3) 0.5803(2) 0.3085(3) 0.0520(8) Uani d . 1 . .
    C C5 0.7244(4) 0.6150(3) 0.2018(4) 0.0651(10) Uani d . 1 . .
    H H5 0.7551 0.6657 0.1658 0.078 Uiso calc R 1 . .
    C C6 0.6077(4) 0.5773(3) 0.1483(3) 0.0628(10) Uani d . 1 . .
    H H6 0.5555 0.6009 0.0760 0.075 Uiso calc R 1 . .
    C C7 0.5693(3) 0.5030(2) 0.2046(3) 0.0492(8) Uani d . 1 . .
    C C8 0.4576(3) 0.3885(2) 0.2479(3) 0.0474(8) Uani d . 1 A .
    C C9 0.3408(3) 0.3292(3) 0.2250(4) 0.0581(9) Uani d . 1 . .
    H H9A 0.3645 0.2724 0.2668 0.070 Uiso calc R 1 A .
    H H9B 0.3165 0.3176 0.1360 0.070 Uiso calc R 1 . .
    C C10 0.2236(4) 0.3677(3) 0.2695(4) 0.0609(10) Uani d D 1 A .
    C C12 -0.1176(4) 0.3369(5) 0.1516(6) 0.121(2) Uani d D 1 . .
    H H12A -0.1186 0.2744 0.1266 0.145 Uiso calc PR 0.759(19) A 1
    H H12B -0.2018 0.3484 0.1796 0.145 Uiso calc PR 0.759(19) A 1
    H H12C -0.0930 0.2748 0.1415 0.145 Uiso d PR 0.241(19) A 2
    H H12D -0.2016 0.3407 0.1825 0.145 Uiso d PR 0.241(19) A 2
    C C13 -0.1166(8) 0.3909(7) 0.0415(9) 0.180(4) Uani d D 1 A .
    H H13A -0.0364 0.3789 0.0069 0.216 Uiso calc PR 0.759(19) A 1
    H H13B -0.1186 0.4543 0.0614 0.216 Uiso calc PR 0.759(19) A 1
    H H13C -0.0345 0.3687 0.0178 0.216 Uiso d PR 0.241(19) A 2
    H H13D -0.0905 0.4483 0.0808 0.216 Uiso d PR 0.241(19) A 2
    C C11A -0.0090(6) 0.3482(8) 0.2583(7) 0.077(2) Uani d PDU 0.759(19) A 1
    H H11A -0.0077 0.4093 0.2894 0.092 Uiso calc PR 0.759(19) A 1
    H H11B -0.0208 0.3077 0.3251 0.092 Uiso calc PR 0.759(19) A 1
    C C14A -0.2370(12) 0.3655(11) -0.0466(14) 0.175(6) Uani d PDU 0.759(19) A 1
    H H14A -0.3089 0.4062 -0.0392 0.263 Uiso calc PR 0.759(19) A 1
    H H14B -0.2627 0.3056 -0.0286 0.263 Uiso calc PR 0.759(19) A 1
    H H14C -0.2191 0.3679 -0.1301 0.263 Uiso calc PR 0.759(19) A 1
    C C11B -0.0098(17) 0.3900(18) 0.223(3) 0.077(7) Uani d PDU 0.241(19) A 2
    H H11C -0.0222 0.3983 0.3089 0.093 Uiso calc PR 0.241(19) A 2
    H H11D -0.0017 0.4480 0.1851 0.093 Uiso calc PR 0.241(19) A 2
    C C14B -0.185(4) 0.424(3) -0.0790(17) 0.141(14) Uani d PDU 0.241(19) A 2
    H H14D -0.2681 0.3920 -0.1041 0.211 Uiso calc PR 0.241(19) A 2
    H H14E -0.1284 0.4149 -0.1399 0.211 Uiso calc PR 0.241(19) A 2
    H H14F -0.2034 0.4869 -0.0728 0.211 Uiso calc PR 0.241(19) A 2
    C C15 0.5826(5) 0.3860(3) 0.5804(3) 0.0654(10) Uani d . 1 . .
    H H15A 0.6071 0.3541 0.6579 0.098 Uiso calc R 1 . .
    H H15B 0.4904 0.4053 0.5705 0.098 Uiso calc R 1 . .
    H H15C 0.6400 0.4374 0.5807 0.098 Uiso calc R 1 . .
loop_
    _atom_site_aniso_label
    _atom_site_aniso_U_11
    _atom_site_aniso_U_22
    _atom_site_aniso_U_33
    _atom_site_aniso_U_12
    _atom_site_aniso_U_13
    _atom_site_aniso_U_23
    I 0.06107(19) 0.0672(2) 0.0881(2) -0.02167(12) 0.00823(14) 0.01316(14)
    S 0.0464(4) 0.0356(4) 0.0542(5) -0.0007(3) 0.0051(4) -0.0015(3)
    O1 0.0494(13) 0.0693(16) 0.0437(13) 0.0025(12) -0.0075(10) -0.0056(12)
    O2 0.0446(14) 0.110(2) 0.097(2) -0.0015(15) 0.0058(14) -0.053(2)
    O3A 0.072(5) 0.087(6) 0.064(5) -0.013(5) 0.016(4) -0.030(4)
    O3B 0.069(5) 0.068(5) 0.088(7) 0.000(4) 0.014(5) -0.030(5)
    O4 0.0513(14) 0.0568(15) 0.0648(15) 0.0124(11) 0.0019(11) 0.0010(12)
    C1 0.0395(16) 0.0378(15) 0.0440(17) 0.0028(13) 0.0030(13) -0.0046(13)
    C2 0.0405(16) 0.0447(17) 0.0350(15) 0.0049(13) 0.0045(12) -0.0031(13)
    C3 0.0431(17) 0.0464(18) 0.0406(16) 0.0009(14) 0.0044(13) 0.0022(14)
    C4 0.0506(19) 0.052(2) 0.053(2) -0.0045(16) 0.0100(15) 0.0052(16)
    C5 0.075(3) 0.062(2) 0.060(2) -0.003(2) 0.015(2) 0.0218(19)
    C6 0.069(2) 0.075(3) 0.0423(19) 0.006(2) 0.0048(17) 0.0150(18)
    C7 0.0499(19) 0.057(2) 0.0394(17) 0.0066(16) 0.0057(14) -0.0018(15)
    C8 0.0426(17) 0.0495(18) 0.0475(18) 0.0035(14) 0.0013(14) -0.0100(15)
    C9 0.0427(18) 0.057(2) 0.069(2) 0.0006(16) -0.0049(16) -0.0229(18)
    C10 0.051(2) 0.065(2) 0.066(2) -0.0061(17) 0.0064(18) -0.0211(19)
    C12 0.053(3) 0.160(6) 0.149(6) 0.002(3) 0.021(3) -0.065(5)
    C13 0.152(8) 0.215(10) 0.166(9) 0.103(8) 0.010(7) 0.029(8)
    C11A 0.049(3) 0.095(6) 0.087(4) 0.004(3) 0.016(3) -0.018(4)
    C14A 0.148(8) 0.195(10) 0.167(9) 0.043(7) -0.010(7) -0.002(7)
    C11B 0.064(9) 0.088(11) 0.084(11) 0.011(8) 0.023(8) -0.007(8)
    C14B 0.142(16) 0.142(16) 0.139(16) 0.015(10) 0.027(10) 0.012(9)
    C15 0.090(3) 0.058(2) 0.051(2) 0.010(2) 0.022(2) -0.0034(18)
_geom_special_details
;
 All esds (except the esd in the dihedral angle between two l.s. planes)
 are estimated using the full covariance matrix.  The cell esds are taken
 into account individually in the estimation of esds in distances, angles
 and torsion angles; correlations between esds in cell parameters are only
 used when they are defined by crystal symmetry.  An approximate (isotropic)
 treatment of cell esds is used for estimating esds involving l.s. planes.
;
loop_
    _geom_bond_atom_site_label_1
    _geom_bond_atom_site_label_2
    _geom_bond_site_symmetry_2
    _geom_bond_distance
    _geom_bond_publ_flag
    I C4 . 2.098(4) ?
    I O4 2_645 13.531(3) ?
    S O4 . 1.484(2) ?
    S C1 . 1.764(3) ?
    S C15 . 1.788(4) ?
    O1 C8 . 1.366(4) ?
    O1 C7 . 1.376(4) ?
    O2 C10 . 1.317(5) ?
    O2 C11A . 1.459(7) ?
    O2 C11B . 1.59(3) ?
    O3A O3B . 0.590(16) ?
    O3A C10 . 1.205(5) ?
    O3B C10 . 1.205(5) ?
    C1 C8 . 1.339(4) ?
    C1 C2 . 1.444(4) ?
    C2 C7 . 1.383(4) ?
    C2 C3 . 1.395(4) ?
    C3 C4 . 1.377(5) ?
    C3 H3 . 0.9500 ?
    C4 C5 . 1.392(5) ?
    C5 C6 . 1.364(6) ?
    C5 H5 . 0.9500 ?
    C6 C7 . 1.384(5) ?
    C6 H6 . 0.9500 ?
    C8 C9 . 1.486(5) ?
    C9 C10 . 1.505(5) ?
    C9 H9A . 0.9900 ?
    C9 H9B . 0.9900 ?
    C12 C13 . 1.476(11) ?
    C12 C11B . 1.480(2) ?
    C12 C11A . 1.481(2) ?
    C12 H12A . 0.9900 ?
    C12 H12B . 0.9900 ?
    C12 H12C . 0.9900 ?
    C12 H12D . 0.9900 ?
    C13 C14B . 1.4797(15) ?
    C13 C14A . 1.481(2) ?
    C13 H13A . 0.9900 ?
    C13 H13B . 0.9900 ?
    C13 H13C . 0.9900 ?
    C13 H13D . 0.9900 ?
    C11A H11A . 0.9900 ?
    C11A H11B . 0.9900 ?
    C14A H14A . 0.9800 ?
    C14A H14B . 0.9800 ?
    C14A H14C . 0.9800 ?
    C11B H11C . 0.9900 ?
    C11B H11D . 0.9900 ?
    C14B H14D . 0.9800 ?
    C14B H14E . 0.9800 ?
    C14B H14F . 0.9800 ?
    C15 H15A . 0.9800 ?
    C15 H15B . 0.9800 ?
    C15 H15C . 0.9800 ?
loop_
    _geom_angle_atom_site_label_1
    _geom_angle_atom_site_label_2
    _geom_angle_atom_site_label_3
    _geom_angle_site_symmetry_1
    _geom_angle_site_symmetry_3
    _geom_angle
    _geom_angle_publ_flag
    C4 I O4 . 2_645 52.14(10) ?
    O4 S C1 . . 107.46(15) ?
    O4 S C15 . . 107.26(19) ?
    C1 S C15 . . 98.03(17) ?
    C8 O1 C7 . . 106.0(2) ?
    C10 O2 C11A . . 119.1(4) ?
    C10 O2 C11B . . 109.9(4) ?
    O3B O3A C10 . . 75.8(4) ?
    O3A O3B C10 . . 75.8(4) ?
    C8 C1 C2 . . 107.4(3) ?
    C8 C1 S . . 123.5(3) ?
    C2 C1 S . . 129.1(2) ?
    C7 C2 C3 . . 119.5(3) ?
    C7 C2 C1 . . 104.4(3) ?
    C3 C2 C1 . . 136.0(3) ?
    C4 C3 C2 . . 117.1(3) ?
    C4 C3 H3 . . 121.5 ?
    C2 C3 H3 . . 121.5 ?
    C3 C4 C5 . . 122.3(3) ?
    C3 C4 I . . 118.3(2) ?
    C5 C4 I . . 119.4(3) ?
    C6 C5 C4 . . 121.1(4) ?
    C6 C5 H5 . . 119.4 ?
    C4 C5 H5 . . 119.4 ?
    C5 C6 C7 . . 116.6(3) ?
    C5 C6 H6 . . 121.7 ?
    C7 C6 H6 . . 121.7 ?
    O1 C7 C2 . . 110.8(3) ?
    O1 C7 C6 . . 125.8(3) ?
    C2 C7 C6 . . 123.4(3) ?
    C1 C8 O1 . . 111.4(3) ?
    C1 C8 C9 . . 133.4(3) ?
    O1 C8 C9 . . 115.2(3) ?
    C8 C9 C10 . . 112.4(3) ?
    C8 C9 H9A . . 109.1 ?
    C10 C9 H9A . . 109.1 ?
    C8 C9 H9B . . 109.1 ?
    C10 C9 H9B . . 109.1 ?
    H9A C9 H9B . . 107.9 ?
    O3A C10 O2 . . 126.3(7) ?
    O3B C10 O2 . . 120.6(9) ?
    O3A C10 C9 . . 120.6(8) ?
    O3B C10 C9 . . 126.7(9) ?
    O2 C10 C9 . . 110.5(3) ?
    C13 C12 C11B . . 91.3(16) ?
    C13 C12 C11A . . 118.6(8) ?
    C13 C12 H12A . . 107.7 ?
    C11B C12 H12A . . 130.0 ?
    C11A C12 H12A . . 107.7 ?
    C13 C12 H12B . . 107.7 ?
    C11B C12 H12B . . 110.4 ?
    C11A C12 H12B . . 107.7 ?
    H12A C12 H12B . . 107.1 ?
    C13 C12 H12C . . 113.4 ?
    C11B C12 H12C . . 113.6 ?
    C11A C12 H12C . . 91.8 ?
    H12B C12 H12C . . 117.5 ?
    C13 C12 H12D . . 113.3 ?
    C11B C12 H12D . . 113.4 ?
    C11A C12 H12D . . 107.1 ?
    H12A C12 H12D . . 100.9 ?
    H12C C12 H12D . . 110.7 ?
    C12 C13 C14B . . 149.8(19) ?
    C12 C13 C14A . . 105.6(10) ?
    C12 C13 H13A . . 110.6 ?
    C14B C13 H13A . . 90.2 ?
    C14A C13 H13A . . 110.6 ?
    C12 C13 H13B . . 110.6 ?
    C14B C13 H13B . . 81.2 ?
    C14A C13 H13B . . 110.6 ?
    H13A C13 H13B . . 108.8 ?
    C12 C13 H13C . . 99.6 ?
    C14B C13 H13C . . 99.4 ?
    C14A C13 H13C . . 112.8 ?
    H13B C13 H13C . . 116.6 ?
    C12 C13 H13D . . 99.6 ?
    C14B C13 H13D . . 98.4 ?
    C14A C13 H13D . . 130.3 ?
    H13A C13 H13D . . 99.0 ?
    H13C C13 H13D . . 104.1 ?
    O2 C11A C12 . . 106.9(5) ?
    O2 C11A H11A . . 110.3 ?
    C12 C11A H11A . . 110.3 ?
    O2 C11A H11B . . 110.3 ?
    C12 C11A H11B . . 110.3 ?
    H11A C11A H11B . . 108.6 ?
    C13 C14A H14A . . 109.5 ?
    C13 C14A H14B . . 109.5 ?
    C13 C14A H14C . . 109.5 ?
    C12 C11B O2 . . 100.4(12) ?
    C12 C11B H11C . . 111.7 ?
    O2 C11B H11C . . 111.7 ?
    C12 C11B H11D . . 111.7 ?
    O2 C11B H11D . . 111.7 ?
    H11C C11B H11D . . 109.5 ?
    C13 C14B H14D . . 109.5 ?
    C13 C14B H14E . . 109.5 ?
    H14D C14B H14E . . 109.5 ?
    C13 C14B H14F . . 109.5 ?
    H14D C14B H14F . . 109.5 ?
    H14E C14B H14F . . 109.5 ?
    S C15 H15A . . 109.5 ?
    S C15 H15B . . 109.5 ?
    H15A C15 H15B . . 109.5 ?
    S C15 H15C . . 109.5 ?
    H15A C15 H15C . . 109.5 ?
    H15B C15 H15C . . 109.5 ?
loop_
    _geom_torsion_atom_site_label_1
    _geom_torsion_atom_site_label_2
    _geom_torsion_atom_site_label_3
    _geom_torsion_atom_site_label_4
    _geom_torsion_site_symmetry_1
    _geom_torsion_site_symmetry_2
    _geom_torsion_site_symmetry_3
    _geom_torsion_site_symmetry_4
    _geom_torsion
    _geom_torsion_publ_flag
    O4 S C1 C8 . . . . 135.5(3) ?
    C15 S C1 C8 . . . . -113.5(3) ?
    O4 S C1 C2 . . . . -41.2(3) ?
    C15 S C1 C2 . . . . 69.8(3) ?
    C8 C1 C2 C7 . . . . 0.7(3) ?
    S C1 C2 C7 . . . . 177.8(3) ?
    C8 C1 C2 C3 . . . . 179.9(4) ?
    S C1 C2 C3 . . . . -3.0(5) ?
    C7 C2 C3 C4 . . . . -0.5(4) ?
    C1 C2 C3 C4 . . . . -179.6(3) ?
    C2 C3 C4 C5 . . . . 0.5(5) ?
    C2 C3 C4 I . . . . -178.0(2) ?
    O4 I C4 C3 2_645 . . . 55.4(2) ?
    O4 I C4 C5 2_645 . . . -123.1(4) ?
    C3 C4 C5 C6 . . . . 0.1(6) ?
    I C4 C5 C6 . . . . 178.6(3) ?
    C4 C5 C6 C7 . . . . -0.7(6) ?
    C8 O1 C7 C2 . . . . -0.4(4) ?
    C8 O1 C7 C6 . . . . -179.7(3) ?
    C3 C2 C7 O1 . . . . -179.6(3) ?
    C1 C2 C7 O1 . . . . -0.2(3) ?
    C3 C2 C7 C6 . . . . -0.2(5) ?
    C1 C2 C7 C6 . . . . 179.1(3) ?
    C5 C6 C7 O1 . . . . -180.0(3) ?
    C5 C6 C7 C2 . . . . 0.8(6) ?
    C2 C1 C8 O1 . . . . -1.0(4) ?
    S C1 C8 O1 . . . . -178.3(2) ?
    C2 C1 C8 C9 . . . . -178.0(3) ?
    S C1 C8 C9 . . . . 4.6(5) ?
    C7 O1 C8 C1 . . . . 0.9(4) ?
    C7 O1 C8 C9 . . . . 178.5(3) ?
    C1 C8 C9 C10 . . . . 96.8(5) ?
    O1 C8 C9 C10 . . . . -80.1(4) ?
    O3B O3A C10 O2 . . . . -88(3) ?
    O3B O3A C10 C9 . . . . 112(3) ?
    O3A O3B C10 O2 . . . . 111(3) ?
    O3A O3B C10 C9 . . . . -87(3) ?
    C11A O2 C10 O3A . . . . 10.1(16) ?
    C11B O2 C10 O3A . . . . 39(2) ?
    C11A O2 C10 O3B . . . . -23.3(17) ?
    C11B O2 C10 O3B . . . . 6(2) ?
    C11A O2 C10 C9 . . . . 172.1(6) ?
    C11B O2 C10 C9 . . . . -159.0(14) ?
    C8 C9 C10 O3A . . . . -36.2(13) ?
    C8 C9 C10 O3B . . . . -2.8(18) ?
    C8 C9 C10 O2 . . . . 160.6(4) ?
    C11B C12 C13 C14B . . . . -158(4) ?
    C11A C12 C13 C14B . . . . -168(3) ?
    C11B C12 C13 C14A . . . . -168.6(12) ?
    C11A C12 C13 C14A . . . . -179.2(8) ?
    C10 O2 C11A C12 . . . . 150.7(6) ?
    C11B O2 C11A C12 . . . . 73.5(9) ?
    C13 C12 C11A O2 . . . . -59.2(10) ?
    C11B C12 C11A O2 . . . . -81(2) ?
    C13 C12 C11B O2 . . . . -98.9(16) ?
    C11A C12 C11B O2 . . . . 62(2) ?
    C10 O2 C11B C12 . . . . 176.1(12) ?
    C11A O2 C11B C12 . . . . -69.0(8) ?
loop_
    _geom_hbond_atom_site_label_D
    _geom_hbond_atom_site_label_H
    _geom_hbond_atom_site_label_A
    _geom_hbond_site_symmetry_A
    _geom_hbond_distance_DH
    _geom_hbond_distance_HA
    _geom_hbond_distance_DA
    _geom_hbond_angle_DHA
    C15 H15B Cg 3_666 0.98 2.97 3.722(4) 134.0
    C5 H5 O4 2_655 0.95 2.46 3.370(4) 159.9
    C9 H9B O4 4_565 0.99 2.50 3.376(4) 147.1
