# Supplementary material for: Butyl 2-(5-iodo-3-methyl­sulfinyl-1-benzofuran-2-yl)acetate
Source: Acta Crystallogr Sect E Struct Rep Online. 2009 Jan 8;65(Pt 2):o266. doi: 10.1107/S1600536809000208 (PMC2968330; doi:10.1107/S1600536809000208)
Supplement: Supplementary file 2 [file e-65-0o266-Isup2.hkl]

# 
# h,k,l, Fc-squared, Fo-squared, sigma(Fo-squared) and status flag 
# 
data_I
_shelx_title ' 08-ZOS IN P2(1)/N' 
_shelx_refln_list_code          4 
_shelx_F_calc_maximum      337.80 
_exptl_crystal_F_000       832.00 
_reflns_d_resolution_high  0.8409 
 
loop_ 
 _symmetry_equiv_pos_as_xyz 
 'x, y, z' 
 '-x+1/2, y+1/2, -z+1/2' 
 '-x, -y, -z' 
 'x-1/2, -y-1/2, z-1/2' 
 
_cell_length_a    10.2980 
_cell_length_b    15.2080 
_cell_length_c    11.1090 
_cell_angle_alpha  90.000 
_cell_angle_beta  100.669 
_cell_angle_gamma  90.000 
 
_shelx_F_squared_multiplier     1.000 
 
loop_ 
 _refln_index_h 
 _refln_index_k 
 _refln_index_l 
 _refln_F_squared_calc 
 _refln_F_squared_meas 
 _refln_F_squared_sigma 
 _refln_observed_status 
   2   0   0    21559.04    21928.52    422.09 o 
   4   0   0    13571.37    13735.03    222.12 o 
   6   0   0       44.87       53.81      7.01 o 
   8   0   0     2828.77     2631.72     55.42 o 
  10   0   0      167.99      174.46     14.88 o 
  12   0   0        0.32       -2.30      6.68 o 
   2   1   0     4337.00     4974.60     64.52 o 
   3   1   0     4478.83     4546.84     43.99 o 
   4   1   0     4802.54     5544.33     85.88 o 
   5   1   0    11056.69    11581.43    109.12 o 
   6   1   0     1454.67     1684.57     25.81 o 
   7   1   0     1420.37     1532.41     25.39 o 
   8   1   0       48.05       50.88      9.33 o 
   9   1   0     1043.92     1034.30     22.75 o 
  10   1   0      710.34      662.45     13.89 o 
  11   1   0       31.90       29.51      5.80 o 
  12   1   0      316.52      316.06      9.29 o 
   1   2   0     1430.17     1713.54     28.42 o 
   2   2   0      349.93      359.25      4.52 o 
   3   2   0      121.14       94.17      3.21 o 
   4   2   0      189.08      177.22      4.67 o 
   5   2   0     5614.93     5982.02     51.53 o 
   6   2   0        2.29        3.34      3.13 o 
   7   2   0     5904.17     6126.33     62.30 o 
   8   2   0      333.53      331.12     12.08 o 
   9   2   0     2203.94     2171.99     27.49 o 
  10   2   0      122.10      124.39      7.58 o 
  11   2   0      621.53      616.24     14.30 o 
   1   3   0    29817.84    29033.55    246.24 o 
   2   3   0       12.73       17.21      2.94 o 
   3   3   0    18809.91    19771.94    165.47 o 
   4   3   0      131.22      178.07      6.58 o 
   5   3   0     6464.13     6160.25     50.93 o 
   6   3   0      884.86      893.04     11.25 o 
   7   3   0     2777.22     2809.24     27.11 o 
   8   3   0      310.96      338.90      7.92 o 
   9   3   0      122.91      113.65      6.68 o 
  10   3   0       78.99      108.86      7.39 o 
  11   3   0       25.33        8.17      5.59 o 
   0   4   0    72180.38    67552.94    846.06 o 
   1   4   0     2918.47     3055.31     26.20 o 
   2   4   0    21582.42    21605.28    171.67 o 
   3   4   0      703.33      906.83     11.45 o 
   4   4   0    10334.96    10346.28    106.76 o 
   5   4   0      280.50      345.95      6.17 o 
   6   4   0     3101.78     2886.05     26.92 o 
   7   4   0     2095.22     2083.07     21.59 o 
   8   4   0      912.96      913.38     13.45 o 
   9   4   0      417.30      364.15      8.58 o 
  10   4   0      359.85      339.21     10.25 o 
  11   4   0        0.29       -7.61      5.08 o 
   1   5   0     3817.16     3549.17     31.51 o 
   2   5   0     2705.87     3156.34     31.41 o 
   3   5   0      147.03      132.17      4.30 o 
   4   5   0    10290.73    11282.94    106.20 o 
   5   5   0      945.15      992.06     11.59 o 
   6   5   0     2365.61     2403.09     23.34 o 
   7   5   0      427.98      444.65      8.35 o 
   8   5   0      946.27      930.09     13.26 o 
   9   5   0      500.84      521.23     10.23 o 
  10   5   0      667.46      605.40     11.61 o 
  11   5   0      194.17      203.69      9.30 o 
   0   6   0    11478.50    12179.63    196.46 o 
   1   6   0     1683.59     1872.92     17.48 o 
   2   6   0     4246.10     4394.45     37.62 o 
   3   6   0       38.58       48.76      6.86 o 
   4   6   0       50.20       54.64      3.29 o 
   5   6   0     1353.01     1368.27     17.69 o 
   6   6   0       99.64       75.73      5.12 o 
   7   6   0      254.46      271.84      8.23 o 
   8   6   0      373.77      355.40      8.14 o 
   9   6   0      904.27      986.59     14.55 o 
  10   6   0        0.54       -1.00      5.10 o 
  11   6   0      382.21      414.23     12.45 o 
   1   7   0    16849.90    15895.50    184.32 o 
   2   7   0     1061.15     1098.55     13.59 o 
   3   7   0     8712.23     9191.27    116.82 o 
   4   7   0      117.82      130.30      4.66 o 
   5   7   0     2734.17     2620.13     29.43 o 
   6   7   0      486.98      474.63     15.41 o 
   7   7   0     1445.29     1501.87     20.85 o 
   8   7   0      171.01      212.15      8.15 o 
   9   7   0      612.03      591.80     13.29 o 
  10   7   0       52.33       35.16      6.38 o 
  11   7   0        2.73        8.41      8.30 o 
   0   8   0     3124.81     2902.68     36.94 o 
   1   8   0      171.23      182.73      5.92 o 
   2   8   0     5323.02     5419.46     52.79 o 
   3   8   0     1162.42     1103.11     12.80 o 
   4   8   0     8414.17     8603.40     72.21 o 
   5   8   0     2482.80     2524.88     25.31 o 
   6   8   0     1968.31     1945.68     26.02 o 
   7   8   0      972.12      938.37     16.36 o 
   8   8   0      201.78      227.44     10.33 o 
   9   8   0      489.11      407.71     14.07 o 
  10   8   0        0.51        2.32      6.24 o 
   1   9   0       93.61      138.90      4.04 o 
   2   9   0        2.63        4.81      2.47 o 
   3   9   0       39.83       63.78      3.81 o 
   4   9   0      491.56      464.01      9.76 o 
   5   9   0       18.55       15.47      4.00 o 
   6   9   0     1219.36     1209.13     18.28 o 
   7   9   0      423.61      409.56     10.54 o 
   8   9   0     1698.52     1668.14     24.18 o 
   9   9   0      188.73      225.51      9.19 o 
  10   9   0      454.69      447.98     12.61 o 
   0  10   0      607.21      635.54     22.05 o 
   1  10   0       25.30       27.25      3.57 o 
   2  10   0     3477.39     3630.30     75.51 o 
   3  10   0      307.03      259.12      7.46 o 
   4  10   0     1370.18     1383.75     19.22 o 
   5  10   0      479.34      431.23     10.13 o 
   6  10   0     1950.71     1909.87     25.58 o 
   7  10   0       12.28        2.64      6.04 o 
   8  10   0       29.69       26.73      5.70 o 
   9  10   0       46.58       71.87      7.02 o 
  10  10   0        5.82        7.98      5.67 o 
   1  11   0     6519.19     5939.09     75.29 o 
   2  11   0        2.37        0.30      9.00 o 
   3  11   0     2464.73     2582.92     34.68 o 
   4  11   0       95.66      100.43      6.25 o 
   5  11   0      399.65      444.63     10.53 o 
   6  11   0      585.16      557.81     12.47 o 
   7  11   0      380.63      418.89     11.19 o 
   8  11   0      145.95      116.19      7.86 o 
   9  11   0      242.99      248.48      9.91 o 
   0  12   0      550.63      466.13     19.62 o 
   1  12   0      518.17      549.05     15.02 o 
   2  12   0      770.76      734.96     17.65 o 
   3  12   0     1890.68     1715.26     29.77 o 
   4  12   0     1198.53     1225.87     24.24 o 
   5  12   0      590.79      549.11     15.96 o 
   6  12   0      414.26      457.49     11.64 o 
   7  12   0      142.21      131.86      7.64 o 
   8  12   0      212.67      235.79      9.51 o 
   9  12   0      119.51      120.04      8.31 o 
   1  13   0     1670.30     1530.94     27.98 o 
   2  13   0        6.94       16.77     10.84 o 
   3  13   0       40.79       78.46     10.24 o 
   4  13   0        9.07       10.25      6.63 o 
   5  13   0        4.84       -1.70      6.57 o 
   6  13   0      459.16      451.28     15.30 o 
   7  13   0       73.74       87.06     11.21 o 
   8  13   0      349.19      395.81     15.23 o 
   0  14   0      307.89      284.77     16.61 o 
   1  14   0      127.54      138.62     10.25 o 
   2  14   0      286.66      286.45     12.47 o 
   3  14   0       65.24       69.20      8.77 o 
   4  14   0     1785.16     1918.55     48.31 o 
   5  14   0        4.33       -6.12      6.80 o 
   6  14   0      324.53      345.68     18.17 o 
   7  14   0       53.94       67.40     13.42 o 
   1  15   0      862.95      823.03     20.70 o 
   2  15   0       26.39       27.31      8.00 o 
   3  15   0      385.07      437.98     15.67 o 
   4  15   0        0.74      -10.18      6.79 o 
   5  15   0      595.23      661.74     19.44 o 
   6  15   0      627.50      587.57     18.72 o 
   0  16   0      295.79      328.55     20.16 o 
   1  16   0       38.85       39.28      8.35 o 
   2  16   0       41.68       60.64      9.18 o 
   3  16   0      189.06      172.04     20.11 o 
   4  16   0        0.53        5.89      7.85 o 
   5  16   0      151.57      143.58     11.66 o 
   1  17   0      515.18      472.59     21.78 o 
   2  17   0       70.22       88.02     10.48 o 
   3  17   0      103.47      123.10     11.40 o 
   4  17   0        9.88       11.06      8.95 o 
   0  18   0      202.47      231.93     19.09 o 
   1  18   0        0.08       -5.97      7.43 o 
 -11   0   1      139.64      141.47     14.66 o 
  -9   0   1      500.47      475.08     20.16 o 
  -7   0   1     3596.85     3492.06     66.85 o 
  -5   0   1    29518.55    32089.98    510.67 o 
  -3   0   1    38061.05    39546.17    626.36 o 
  -1   0   1    11103.69    11262.96    253.28 o 
   1   0   1      837.13      746.90     13.10 o 
   3   0   1     7499.16     7529.25     87.22 o 
   5   0   1     6384.73     6452.22    110.52 o 
   7   0   1      133.38      129.28     10.67 o 
   9   0   1      307.65      297.03     10.93 o 
  11   0   1      343.40      334.62     12.83 o 
 -12   1   1      279.98      281.74     10.57 o 
 -11   1   1      127.92      134.02     10.44 o 
 -10   1   1      500.40      497.29     32.73 o 
  -9   1   1     1499.57     1601.93     28.48 o 
  -8   1   1     3582.96     3391.35     47.54 o 
  -7   1   1     1408.69     1574.47     63.46 o 
  -6   1   1     4006.32     4031.91     42.56 o 
  -5   1   1      678.60      634.35      8.24 o 
  -4   1   1    10249.93    10703.36     88.34 o 
  -3   1   1     7805.10     7800.33     64.65 o 
  -2   1   1     2889.91     2740.07     23.68 o 
  -1   1   1    11313.85    11251.65    127.95 o 
   0   1   1    12117.27     9828.52    780.45 o 
   1   1   1     3404.26     3814.18     28.25 o 
   2   1   1     3899.83     4052.59     32.94 o 
   3   1   1     4751.88     5179.34     42.13 o 
   4   1   1     1139.30     1253.00     19.78 o 
   5   1   1     5158.94     5235.15     73.42 o 
   6   1   1      456.08      590.35     10.30 o 
   7   1   1     5533.51     5326.79     74.66 o 
   8   1   1      250.11      280.22      8.41 o 
   9   1   1      352.40      359.26      8.42 o 
  10   1   1       33.51       39.36      6.15 o 
  11   1   1      188.20      201.60      7.57 o 
 -12   2   1      189.72      176.48      9.09 o 
 -11   2   1       20.42       11.63      4.60 o 
 -10   2   1      191.46      193.39     10.67 o 
  -9   2   1       38.93       61.58      7.62 o 
  -8   2   1       28.44       32.02      5.96 o 
  -7   2   1      981.25     1034.51     57.58 o 
  -6   2   1       17.05        4.54      2.38 o 
  -5   2   1     2981.36     3132.95     28.44 o 
  -4   2   1      143.43       86.36      2.73 o 
  -3   2   1      980.03     1006.26     10.12 o 
  -2   2   1     6139.45     6678.88     55.54 o 
  -1   2   1     3479.78     3266.31     27.89 o 
   0   2   1       22.70       32.82      2.21 o 
   1   2   1      251.76      291.92      3.70 o 
   2   2   1    40011.21    40249.30    331.82 o 
   3   2   1      705.75      736.96      8.31 o 
   4   2   1    20835.72    22617.29    175.02 o 
   5   2   1       16.08       32.18      2.93 o 
   6   2   1     6971.87     7191.60     59.91 o 
   7   2   1        4.60        5.07      3.14 o 
   8   2   1      875.33      862.84     14.61 o 
   9   2   1      312.14      298.06      9.36 o 
  10   2   1     1313.35     1216.00     15.20 o 
  11   2   1      114.61      119.00      7.17 o 
 -12   3   1      104.91      132.60      8.61 o 
 -11   3   1      101.05      121.27      8.02 o 
 -10   3   1      683.74      674.01     12.11 o 
  -9   3   1      390.66      413.99     19.84 o 
  -8   3   1     4073.88     3918.98     43.14 o 
  -7   3   1      294.69      257.66      7.55 o 
  -6   3   1     2095.79     2013.09     23.66 o 
  -5   3   1       89.38       75.24      3.03 o 
  -4   3   1     8887.04     9257.92    125.11 o 
  -3   3   1     8659.00     9086.78     85.14 o 
  -2   3   1    34234.00    35223.84    395.75 o 
  -1   3   1      460.40      455.15      7.55 o 
   0   3   1    22644.46    23103.34    221.25 o 
   1   3   1    13426.94    13004.36    120.68 o 
   2   3   1    10645.32    11034.29     91.32 o 
   3   3   1     1575.68     1485.49     16.87 o 
   4   3   1      679.22      686.28     13.45 o 
   5   3   1     2978.32     3103.61     28.14 o 
   6   3   1      320.57      394.32      7.38 o 
   7   3   1      392.65      441.53      8.38 o 
   8   3   1      801.36      857.66     12.75 o 
   9   3   1       49.58       73.37      6.38 o 
  10   3   1        1.42       22.32      5.81 o 
  11   3   1       87.54      101.63      6.62 o 
 -11   4   1      511.20      511.39     12.90 o 
 -10   4   1      578.85      506.97     12.19 o 
  -9   4   1     1154.92     1133.05     15.21 o 
  -8   4   1      137.75      140.66      5.64 o 
  -7   4   1     5733.23     5898.24     60.10 o 
  -6   4   1       84.18       81.57      4.95 o 
  -5   4   1    10917.90    11596.46    119.61 o 
  -4   4   1      764.85      728.15     13.42 o 
  -3   4   1    14284.29    14345.76    114.93 o 
  -2   4   1      526.90      658.13      6.65 o 
  -1   4   1     2784.02     2847.99     45.28 o 
   0   4   1      175.91      103.56      2.35 o 
   1   4   1     8767.03     9009.90    151.59 o 
   2   4   1     5368.94     5742.44     68.94 o 
   3   4   1     2544.96     2463.03     44.36 o 
   4   4   1     6915.20     7364.99     71.01 o 
   5   4   1     1773.66     1877.95     22.35 o 
   6   4   1      143.77      142.77      5.08 o 
   7   4   1        0.13        7.16      4.30 o 
   8   4   1       44.28       59.26      4.91 o 
   9   4   1        2.59        6.74      4.13 o 
  10   4   1       18.60       25.88      6.14 o 
  11   4   1      194.41      180.00      7.50 o 
 -11   5   1       84.85       79.36      8.46 o 
 -10   5   1       30.87       34.83      5.00 o 
  -9   5   1     1106.06     1129.80     15.37 o 
  -8   5   1       16.84       33.70      4.11 o 
  -7   5   1      601.76      700.93     10.36 o 
  -6   5   1     1540.60     1580.45     16.64 o 
  -5   5   1        2.52       19.71      3.14 o 
  -4   5   1     4213.64     4178.26     31.62 o 
  -3   5   1     2221.64     2097.15     16.82 o 
  -2   5   1     5222.48     5074.46     42.56 o 
  -1   5   1     2202.57     2362.07     24.61 o 
   0   5   1      318.24      325.93      5.93 o 
   1   5   1     4566.39     4697.35     39.47 o 
   2   5   1     1394.38     1348.97     13.59 o 
   3   5   1     9095.42     9788.21    111.46 o 
   4   5   1       85.44       68.07      4.31 o 
   5   5   1     6365.64     6520.75     64.56 o 
   6   5   1     1665.96     1669.82     21.50 o 
   7   5   1     3955.23     3773.55     41.85 o 
   8   5   1      119.64      114.75      8.39 o 
   9   5   1     1128.85     1129.69     18.98 o 
  10   5   1        5.10        3.82      8.19 o 
  11   5   1      341.39      393.55     15.48 o 
 -11   6   1        3.25        1.20      5.87 o 
 -10   6   1       31.71       38.86      5.46 o 
  -9   6   1       45.27       41.65      4.76 o 
  -8   6   1       46.97       49.43      4.39 o 
  -7   6   1      638.77      607.50      9.67 o 
  -6   6   1        0.36        7.56      2.71 o 
  -5   6   1     7339.99     7593.29     55.74 o 
  -4   6   1      353.70      303.97      5.76 o 
  -3   6   1     5063.32     5285.83     91.23 o 
  -2   6   1     3720.20     3662.57     31.83 o 
  -1   6   1     1390.34     1596.63     18.18 o 
   0   6   1     9956.94     9775.83     79.70 o 
   1   6   1      562.78      674.76     12.50 o 
   2   6   1     3669.92     3386.52     36.93 o 
   3   6   1     1347.84     1339.70     16.45 o 
   4   6   1     3422.83     3557.48     50.13 o 
   5   6   1        0.48       17.38      9.49 o 
   6   6   1     3999.54     4143.08     62.46 o 
   7   6   1       58.76       76.32      5.78 o 
   8   6   1     2366.63     2400.53     53.44 o 
   9   6   1      750.00      700.44     14.64 o 
  10   6   1      348.61      384.77     11.61 o 
  11   6   1      165.39      163.27      9.24 o 
 -11   7   1        0.33       -7.51     10.24 o 
 -10   7   1      522.06      533.67     15.86 o 
  -9   7   1       82.40       87.63     10.15 o 
  -8   7   1     1432.25     1401.02     17.18 o 
  -7   7   1      656.00      665.24      9.37 o 
  -6   7   1     4283.42     4193.56     38.44 o 
  -5   7   1      249.98      272.07      6.33 o 
  -4   7   1     7005.50     6831.68     57.66 o 
  -3   7   1      197.30      224.91      4.99 o 
  -2   7   1    13314.16    13218.21    107.08 o 
  -1   7   1      380.00      335.91      5.97 o 
   0   7   1     3840.99     4103.39     47.30 o 
   1   7   1     1276.56     1173.74     12.43 o 
   2   7   1     6204.90     6199.25     59.81 o 
   3   7   1     1792.19     1778.08     24.89 o 
   4   7   1      560.19      559.39      8.85 o 
   5   7   1        5.83       20.18     13.58 o 
   6   7   1      370.88      351.32      8.96 o 
   7   7   1       85.82       84.02      8.10 o 
   8   7   1      190.19      205.34      8.36 o 
   9   7   1       29.30       41.89      6.31 o 
  10   7   1      214.07      206.35      9.55 o 
 -10   8   1      338.63      316.91     10.43 o 
  -9   8   1     1549.08     1662.02     27.62 o 
  -8   8   1      827.33      801.70     14.92 o 
  -7   8   1     1633.05     1788.31     23.88 o 
  -6   8   1      358.71      324.31     10.56 o 
  -5   8   1     1607.39     1714.44     18.53 o 
  -4   8   1      196.29      173.30      7.51 o 
  -3   8   1     2402.10     2250.88     31.84 o 
  -2   8   1      726.97      757.22     16.17 o 
  -1   8   1     6671.51     6174.24     52.12 o 
   0   8   1      134.94      106.57      3.83 o 
   1   8   1     2790.71     2579.41     23.84 o 
   2   8   1     2848.90     3090.22     28.33 o 
   3   8   1      904.78      838.35     10.94 o 
   4   8   1     4516.88     4685.47     41.96 o 
   5   8   1       14.71       11.41      3.59 o 
   6   8   1      636.88      591.69     11.94 o 
   7   8   1        1.25        0.51      9.85 o 
   8   8   1      532.89      494.35     12.04 o 
   9   8   1       55.56       63.77      6.68 o 
  10   8   1       73.51       69.28      8.86 o 
 -10   9   1        8.23        9.06      5.52 o 
  -9   9   1      153.46      142.99      7.77 o 
  -8   9   1        0.68       -4.76      4.55 o 
  -7   9   1      371.70      387.47     10.07 o 
  -6   9   1      171.70      144.04      9.28 o 
  -5   9   1        6.25        7.33      3.83 o 
  -4   9   1      111.47      123.77      5.85 o 
  -3   9   1      300.31      309.46     18.32 o 
  -2   9   1      219.27      274.59      7.11 o 
  -1   9   1     1045.73     1138.52     15.41 o 
   0   9   1       36.97       28.56      2.38 o 
   1   9   1     7263.17     6939.90     58.47 o 
   2   9   1        0.28        5.06      7.62 o 
   3   9   1     6989.36     6697.30     57.46 o 
   4   9   1      554.84      579.08      9.53 o 
   5   9   1     3114.29     3028.91     30.06 o 
   6   9   1      454.66      490.34      9.81 o 
   7   9   1      944.42      940.91     16.52 o 
   8   9   1      214.65      198.69      8.77 o 
   9   9   1      408.02      452.47     18.38 o 
  10   9   1       11.35        5.37      7.01 o 
 -10  10   1        8.37        9.75      5.68 o 
  -9  10   1      449.57      447.99     12.14 o 
  -8  10   1        1.76       -5.97      4.49 o 
  -7  10   1      803.11      771.88     14.77 o 
  -6  10   1        7.51        8.73      4.28 o 
  -5  10   1      363.39      386.98      9.78 o 
  -4  10   1      374.58      386.20      9.27 o 
  -3  10   1     2656.02     2679.29     30.81 o 
  -2  10   1     1459.62     1450.58     19.09 o 
  -1  10   1     2464.99     2344.06     28.36 o 
   0  10   1     1297.03     1154.50     15.99 o 
   1  10   1     5264.83     5213.67     77.35 o 
   2  10   1      247.79      217.31      6.91 o 
   3  10   1      473.73      448.77     10.85 o 
   4  10   1      420.91      399.43      9.58 o 
   5  10   1        4.13        8.17      4.82 o 
   6  10   1      962.82      976.78     18.09 o 
   7  10   1      268.53      248.52      9.01 o 
   8  10   1     1070.11     1158.65     19.82 o 
   9  10   1      135.06      135.09      8.27 o 
  -9  11   1      143.38      152.38      8.68 o 
  -8  11   1      516.34      554.59     13.21 o 
  -7  11   1      184.61      163.20      8.00 o 
  -6  11   1     2520.38     2503.75     31.32 o 
  -5  11   1      238.46      232.64      8.16 o 
  -4  11   1     6344.11     6271.49     69.38 o 
  -3  11   1      179.24      154.81      6.89 o 
  -2  11   1     3328.73     3218.17     35.97 o 
  -1  11   1      592.98      529.00     10.20 o 
   0  11   1      479.50      473.21     13.23 o 
   1  11   1      147.21      139.13      8.92 o 
   2  11   1      501.58      486.42     14.07 o 
   3  11   1       88.98      111.21      8.65 o 
   4  11   1       35.40       43.46      6.98 o 
   5  11   1      605.74      574.16     12.23 o 
   6  11   1      427.76      474.32     11.74 o 
   7  11   1        1.34       -2.16      4.73 o 
   8  11   1       12.22        1.60      5.12 o 
   9  11   1        0.40       -7.85      5.23 o 
  -9  12   1      258.14      299.00     19.29 o 
  -8  12   1      527.59      467.06     12.36 o 
  -7  12   1      258.79      302.55     10.02 o 
  -6  12   1      259.10      232.25      8.88 o 
  -5  12   1        5.83        5.27      4.56 o 
  -4  12   1       21.25       24.72      6.59 o 
  -3  12   1      335.77      310.42     13.10 o 
  -2  12   1     2265.01     2212.50     34.84 o 
  -1  12   1      224.61      191.92      9.87 o 
   0  12   1     1622.47     1605.37     27.90 o 
   1  12   1      425.38      436.03     25.29 o 
   2  12   1      739.24      726.20     17.69 o 
   3  12   1      595.95      595.33     16.08 o 
   4  12   1      191.16      175.28     13.80 o 
   5  12   1      496.50      502.06     15.43 o 
   6  12   1     1383.55     1395.26     27.64 o 
   7  12   1      146.35      144.56     11.38 o 
   8  12   1      650.64      689.53     15.40 o 
  -8  13   1        1.41       -5.19      5.28 o 
  -7  13   1       31.01       34.83      8.03 o 
  -6  13   1      309.89      297.70     12.60 o 
  -5  13   1       89.92      119.29      9.66 o 
  -4  13   1      514.46      494.81     15.21 o 
  -3  13   1       61.05       88.53     22.59 o 
  -2  13   1      171.78      172.92     10.22 o 
  -1  13   1      340.10      370.42     13.19 o 
   0  13   1       18.27       15.55      7.33 o 
   1  13   1      826.78      765.65     18.60 o 
   2  13   1       45.79       67.36      8.45 o 
   3  13   1     2685.79     2553.44     57.26 o 
   4  13   1      465.36      460.00     15.32 o 
   5  13   1      428.50      431.44     15.13 o 
   6  13   1       14.58       26.96      7.89 o 
   7  13   1      445.26      489.28     23.61 o 
   8  13   1       75.09       57.30      9.29 o 
  -7  14   1      428.64      472.03     18.22 o 
  -6  14   1      331.77      307.28     13.48 o 
  -5  14   1      295.11      298.82     13.18 o 
  -4  14   1       10.01       14.33      7.56 o 
  -3  14   1      730.90      660.49     17.99 o 
  -2  14   1       13.93       12.62      7.93 o 
  -1  14   1     2070.15     1957.59     33.58 o 
   0  14   1       11.85        4.92      5.98 o 
   1  14   1     1390.22     1368.38     26.84 o 
   2  14   1      215.11      201.37     10.89 o 
   3  14   1       35.85       26.45      7.44 o 
   4  14   1       87.07      105.67     10.14 o 
   5  14   1      173.69      153.01     10.91 o 
   6  14   1       61.09       70.42      9.67 o 
   7  14   1      122.62      115.94     17.41 o 
  -6  15   1      164.29      183.16     15.10 o 
  -5  15   1       15.96       27.32      7.81 o 
  -4  15   1      528.85      558.42     17.46 o 
  -3  15   1      375.15      354.23     15.37 o 
  -2  15   1      225.08      196.27     20.70 o 
  -1  15   1      157.74      137.30     10.13 o 
   0  15   1      533.96      527.69     16.27 o 
   1  15   1      193.50      195.91     10.75 o 
   2  15   1      139.46      146.29     12.51 o 
   3  15   1      543.39      532.54     17.19 o 
   4  15   1      210.54      228.97     12.73 o 
   5  15   1      433.77      406.24     15.92 o 
   6  15   1       40.81       58.37      9.71 o 
  -5  16   1      182.11      210.00     12.73 o 
  -4  16   1       31.52       31.03      8.55 o 
  -3  16   1       20.62       18.04      9.17 o 
  -2  16   1      374.39      396.67     15.21 o 
  -1  16   1       50.40       43.66      8.65 o 
   0  16   1      714.00      680.92     19.40 o 
   1  16   1       38.29       46.40     11.75 o 
   2  16   1      373.42      346.44     14.64 o 
   3  16   1       28.77       32.67      8.43 o 
   4  16   1      124.62      137.05     13.53 o 
   5  16   1      181.01      195.89     12.90 o 
  -4  17   1      374.09      362.67     15.74 o 
  -3  17   1      187.83      219.80     12.92 o 
  -2  17   1       67.53       66.85      9.57 o 
  -1  17   1       70.57       98.89     10.64 o 
   0  17   1       24.26       32.88     10.62 o 
   1  17   1       28.83       26.54     12.72 o 
   2  17   1        0.24        8.66      7.52 o 
   3  17   1        3.05        7.36      8.31 o 
   0  18   1        4.78       -7.91      9.17 o 
 -12   0   2      660.60      681.03     28.47 o 
 -10   0   2     1754.59     1694.49     43.78 o 
  -8   0   2     3244.18     3195.97     64.05 o 
  -6   0   2     2288.80     2316.56     32.86 o 
  -4   0   2     1569.25     1729.92     33.32 o 
  -2   0   2      134.70      162.02      4.57 o 
   0   0   2     5396.25     5258.27     63.58 o 
   2   0   2       69.20       94.52     10.35 o 
   4   0   2     2107.45     2238.96     28.72 o 
   6   0   2     5674.17     5837.16     68.81 o 
   8   0   2      738.87      730.51     16.26 o 
  10   0   2      231.28      236.49     10.92 o 
 -12   1   2       90.09      111.63     11.12 o 
 -11   1   2       52.14       44.02      8.23 o 
 -10   1   2        5.86       -2.35      5.70 o 
  -9   1   2      154.79      158.83      9.37 o 
  -8   1   2      276.84      279.53      8.21 o 
  -7   1   2     2735.12     2729.09     27.32 o 
  -6   1   2     4435.49     4066.30     43.03 o 
  -5   1   2     2281.55     2261.49     25.35 o 
  -4   1   2     1436.69     1291.56     18.05 o 
  -3   1   2     2323.87     2573.06     20.73 o 
  -2   1   2    12100.89    11972.62     81.42 o 
  -1   1   2     3711.08     3919.74     38.99 o 
   0   1   2    12703.45    12743.79    104.70 o 
   1   1   2      104.96      122.85      2.86 o 
   2   1   2    31162.49    31107.59    304.67 o 
   3   1   2      211.11      237.99      4.50 o 
   4   1   2     7451.02     7184.54     51.44 o 
   5   1   2     1601.97     1854.75     16.46 o 
   6   1   2     4323.26     4621.48     35.82 o 
   7   1   2     1296.57     1253.31     15.21 o 
   8   1   2      342.50      301.98      7.57 o 
   9   1   2     1855.15     1819.82     24.17 o 
  10   1   2       35.51       42.27      5.35 o 
  11   1   2      303.29      301.65      8.89 o 
 -12   2   2        1.14       -0.57      7.19 o 
 -11   2   2      104.96      108.97     10.14 o 
 -10   2   2       56.31       57.33      8.12 o 
  -9   2   2      518.20      508.24     14.45 o 
  -8   2   2      776.86      760.13     17.36 o 
  -7   2   2      347.25      255.73      9.03 o 
  -6   2   2        3.82        9.74      3.27 o 
  -5   2   2     4443.03     4232.37     42.82 o 
  -4   2   2     1367.90     1552.50     15.13 o 
  -3   2   2    11964.50    11795.91     96.65 o 
  -2   2   2      224.49      219.37      3.01 o 
  -1   2   2   114111.20   101127.20   1799.21 o 
   0   2   2     5988.94     6658.61     77.01 o 
   1   2   2     5523.81     5460.16     46.00 o 
   2   2   2       95.04       65.88      2.26 o 
   3   2   2     9593.96     9729.67     77.11 o 
   4   2   2       24.78       36.88      3.14 o 
   5   2   2     1659.32     1440.85     12.54 o 
   6   2   2     1947.19     2114.39     19.01 o 
   7   2   2     4147.68     4142.50     33.43 o 
   8   2   2      524.01      498.64      9.45 o 
   9   2   2      950.13      943.05     14.12 o 
  10   2   2       43.73       42.29      5.41 o 
  11   2   2       23.76       29.87      6.18 o 
 -12   3   2        1.98       -8.60     10.61 o 
 -11   3   2      321.05      283.00     13.04 o 
 -10   3   2      144.93      139.34     12.40 o 
  -9   3   2       51.60       55.69      7.24 o 
  -8   3   2       11.77        8.63      5.28 o 
  -7   3   2     2809.24     2886.35     32.44 o 
  -6   3   2     1135.56     1157.35     13.10 o 
  -5   3   2     9264.38     9885.21    127.20 o 
  -4   3   2      702.94      673.15      8.00 o 
  -3   3   2     7669.30     8419.34     62.06 o 
  -2   3   2    16708.31    16445.92    131.60 o 
  -1   3   2     2079.88     1998.28     23.19 o 
   0   3   2     5279.55     5654.72     42.39 o 
   1   3   2     3753.93     3974.55     29.60 o 
   2   3   2     5744.62     5608.35     41.28 o 
   3   3   2     2314.49     2567.14     35.33 o 
   4   3   2     5021.07     5311.82     52.87 o 
   5   3   2       42.78       63.05      6.74 o 
   6   3   2     1814.60     1864.78     23.51 o 
   7   3   2      724.76      694.45     13.15 o 
   8   3   2      791.24      780.76     10.81 o 
   9   3   2     1328.50     1254.43     19.58 o 
  10   3   2      121.98      133.79      8.44 o 
  11   3   2      547.92      505.08     13.35 o 
 -11   4   2       22.43       20.73      6.55 o 
 -10   4   2      910.18      934.86     27.50 o 
  -9   4   2       19.93       27.49      6.45 o 
  -8   4   2     1776.47     1876.23     31.65 o 
  -7   4   2      956.39     1035.35     15.31 o 
  -6   4   2     2742.87     2801.36     30.80 o 
  -5   4   2       97.99      141.54      3.89 o 
  -4   4   2      641.94      605.95      7.77 o 
  -3   4   2     3983.81     3936.07     33.53 o 
  -2   4   2     5033.04     5272.32     49.85 o 
  -1   4   2    12843.41    12904.06    177.49 o 
   0   4   2      317.11      349.28      7.51 o 
   1   4   2     1290.60     1260.43     12.60 o 
   2   4   2        5.97       16.81      2.51 o 
   3   4   2      577.56      618.32      7.80 o 
   4   4   2     3690.23     3896.27     40.26 o 
   5   4   2      598.68      604.79     10.79 o 
   6   4   2     1405.41     1456.96     19.86 o 
   7   4   2     1009.40     1035.34     19.90 o 
   8   4   2     1448.05     1482.30     21.85 o 
   9   4   2       55.30       58.71      5.85 o 
  10   4   2      606.89      595.14     13.73 o 
  11   4   2        0.07       -8.13      5.42 o 
 -11   5   2       49.26       75.06      6.97 o 
 -10   5   2       19.45       26.31      5.43 o 
  -9   5   2      263.64      315.91      9.50 o 
  -8   5   2      587.46      589.64     11.85 o 
  -7   5   2      911.95      918.23     14.33 o 
  -6   5   2     2514.70     2483.21     28.06 o 
  -5   5   2      747.42      750.99      9.95 o 
  -4   5   2     3697.63     3789.00     34.62 o 
  -3   5   2       96.69      112.91      4.11 o 
  -2   5   2     7085.62     6693.25     63.61 o 
  -1   5   2      412.46      511.18      8.09 o 
   0   5   2    18291.15    18114.73    145.74 o 
   1   5   2     6281.36     6523.26     68.51 o 
   2   5   2    14549.40    15456.49    147.11 o 
   3   5   2       92.20       86.61      3.36 o 
   4   5   2     3308.43     2819.34     30.85 o 
   5   5   2      732.37      696.88     11.95 o 
   6   5   2     2650.40     2694.31     31.42 o 
   7   5   2     1066.03     1123.79     17.72 o 
   8   5   2     1056.26      968.12     16.89 o 
   9   5   2      128.11      116.26      6.76 o 
  10   5   2       42.63       49.36      5.65 o 
  11   5   2        0.61       -3.66      5.45 o 
 -11   6   2        2.19        0.11     10.24 o 
 -10   6   2      496.96      433.31     12.19 o 
  -9   6   2      159.46      160.80      6.34 o 
  -8   6   2      804.20      753.07     11.33 o 
  -7   6   2     1753.91     1652.86     16.10 o 
  -6   6   2     1602.80     1552.49     14.74 o 
  -5   6   2     4524.07     4397.20     33.70 o 
  -4   6   2     2654.30     2892.50     30.86 o 
  -3   6   2     8097.15     8303.63     59.60 o 
  -2   6   2       20.34       23.83      2.77 o 
  -1   6   2     9488.58     9026.28     85.39 o 
   0   6   2      174.42      152.49      6.74 o 
   1   6   2    12888.71    12415.09    127.99 o 
   2   6   2       30.77       31.61      4.36 o 
   3   6   2    12861.38    12636.99    104.64 o 
   4   6   2      534.99      585.46     10.22 o 
   5   6   2     6204.17     6100.10     61.71 o 
   6   6   2     2643.65     2739.42     32.55 o 
   7   6   2      499.21      569.78     12.21 o 
   8   6   2      697.10      637.12     13.75 o 
   9   6   2       54.53       59.82      7.01 o 
  10   6   2       43.13       28.31      5.27 o 
 -11   7   2      356.18      341.59     20.70 o 
 -10   7   2      235.04      233.23     16.93 o 
  -9   7   2     1332.78     1290.45     19.94 o 
  -8   7   2      126.33      127.97      6.48 o 
  -7   7   2     1140.76     1193.06     14.57 o 
  -6   7   2      195.47      216.99      5.20 o 
  -5   7   2     2603.67     2656.97     22.00 o 
  -4   7   2      136.46      131.12      4.70 o 
  -3   7   2      565.42      652.06      9.54 o 
  -2   7   2     1735.47     1497.82     18.24 o 
  -1   7   2     1658.30     1696.04     27.15 o 
   0   7   2      118.71       80.37      2.05 o 
   1   7   2        4.52        6.20      2.08 o 
   2   7   2        1.62       14.78      2.87 o 
   3   7   2      643.59      688.89      9.99 o 
   4   7   2      113.43      165.52     16.47 o 
   5   7   2     1158.19     1099.34     19.77 o 
   6   7   2      319.65      330.69      9.08 o 
   7   7   2     1125.04     1119.42     22.20 o 
   8   7   2      623.70      671.70     14.27 o 
   9   7   2      927.44      843.72     16.85 o 
  10   7   2      370.70      385.82      9.17 o 
 -10   8   2      227.96      264.08     12.24 o 
  -9   8   2        8.52       15.85      5.36 o 
  -8   8   2      152.09      166.96      9.26 o 
  -7   8   2      217.80      187.05      7.28 o 
  -6   8   2     2483.98     2469.35     29.29 o 
  -5   8   2      137.83      144.08      6.32 o 
  -4   8   2      920.67      817.28     12.90 o 
  -3   8   2     2381.33     2387.87     27.12 o 
  -2   8   2      977.65      963.87     13.74 o 
  -1   8   2     1909.23     1891.69     24.85 o 
   0   8   2      553.40      586.93     10.12 o 
   1   8   2     4361.37     4310.66     44.14 o 
   2   8   2      932.07      921.40     11.41 o 
   3   8   2      993.05      989.16     15.42 o 
   4   8   2      666.40      667.93     10.43 o 
   5   8   2      842.79      789.47     13.63 o 
   6   8   2        1.76        7.99      4.61 o 
   7   8   2      387.54      353.63     10.17 o 
   8   8   2      126.62      128.05      9.52 o 
   9   8   2      124.83      135.67      8.51 o 
  10   8   2      296.93      333.89      9.60 o 
 -10   9   2       79.49       92.61      9.40 o 
  -9   9   2        6.76       21.95      7.81 o 
  -8   9   2      188.19      203.98      8.21 o 
  -7   9   2      301.45      263.78      8.62 o 
  -6   9   2       34.42       48.77     10.40 o 
  -5   9   2      560.88      567.45     11.32 o 
  -4   9   2     3306.18     3340.30     36.79 o 
  -3   9   2     1103.65     1163.54     18.09 o 
  -2   9   2    10252.75     9622.76     92.61 o 
  -1   9   2       83.45      120.21      5.37 o 
   0   9   2    11983.69    11548.07    109.90 o 
   1   9   2      581.46      597.21      8.70 o 
   2   9   2     4103.12     4235.07     38.00 o 
   3   9   2      658.54      647.03     12.98 o 
   4   9   2     2820.36     2879.86     28.60 o 
   5   9   2       37.35       56.56      4.75 o 
   6   9   2     1311.59     1380.05     17.80 o 
   7   9   2       10.75        8.04      4.75 o 
   8   9   2      906.21      919.56     19.90 o 
   9   9   2       60.87       43.02      8.49 o 
 -10  10   2      115.27       95.71      9.95 o 
  -9  10   2      206.62      215.51     12.02 o 
  -8  10   2      222.78      229.15      8.67 o 
  -7  10   2     1215.93     1258.16     19.53 o 
  -6  10   2     1124.82     1060.57     16.94 o 
  -5  10   2     3949.41     3920.91     49.06 o 
  -4  10   2     2095.17     2001.35     25.08 o 
  -3  10   2      468.33      504.72     14.41 o 
  -2  10   2      927.10      910.73     14.26 o 
  -1  10   2      516.22      449.44      9.51 o 
   0  10   2       94.56      104.63      5.93 o 
   1  10   2     1910.81     1778.76     22.57 o 
   2  10   2        4.62        3.45      4.04 o 
   3  10   2     3554.15     3435.92     38.46 o 
   4  10   2      406.77      402.47      8.34 o 
   5  10   2      805.03      838.60     16.58 o 
   6  10   2      141.40      114.92      7.76 o 
   7  10   2      267.56      298.13      9.79 o 
   8  10   2      681.75      645.87     14.70 o 
   9  10   2       19.17       20.87      7.79 o 
  -9  11   2     1039.56     1112.19     24.55 o 
  -8  11   2      298.17      289.94     10.67 o 
  -7  11   2     1230.43     1233.37     19.57 o 
  -6  11   2        2.20        7.05      5.63 o 
  -5  11   2      174.81      140.85      6.79 o 
  -4  11   2        0.19       -3.09      3.86 o 
  -3  11   2      282.00      250.61      7.78 o 
  -2  11   2       99.10       87.50      5.70 o 
  -1  11   2      364.32      327.01      8.56 o 
   0  11   2      425.80      434.88      9.74 o 
   1  11   2      451.70      438.15      9.98 o 
   2  11   2       26.03       50.53     14.13 o 
   3  11   2      300.18      303.49     19.57 o 
   4  11   2        5.02        7.41      6.47 o 
   5  11   2     1140.76     1123.03     48.20 o 
   6  11   2       27.08       30.02     16.87 o 
   7  11   2      583.79      587.98     13.70 o 
   8  11   2        0.23       -7.36      5.81 o 
   9  11   2      143.31      136.43      8.71 o 
  -9  12   2        0.21        4.98      7.00 o 
  -8  12   2       30.30       46.16      6.40 o 
  -7  12   2      471.90      508.22     12.46 o 
  -6  12   2        0.07       -6.70      4.46 o 
  -5  12   2      615.73      646.22     13.21 o 
  -4  12   2        0.21       -5.91      3.94 o 
  -3  12   2      426.50      467.85     11.61 o 
  -2  12   2      134.54      131.08      6.47 o 
  -1  12   2      521.76      475.82     14.50 o 
   0  12   2       25.49       23.45      6.49 o 
   1  12   2     1807.47     1773.41     30.27 o 
   2  12   2        0.44       -1.51      7.33 o 
   3  12   2     3235.51     3344.41     48.99 o 
   4  12   2        0.26       -4.27      6.29 o 
   5  12   2      988.47      993.47     31.00 o 
   6  12   2        0.76       -9.53      6.63 o 
   7  12   2       70.15       68.27      9.00 o 
   8  12   2        0.80        6.05      9.06 o 
  -8  13   2       62.98       80.28      7.36 o 
  -7  13   2      246.51      233.44      9.40 o 
  -6  13   2      290.43      341.20     10.39 o 
  -5  13   2        4.79       -4.27      4.46 o 
  -4  13   2      707.43      750.15     39.79 o 
  -3  13   2        5.73        4.47      7.28 o 
  -2  13   2     2887.03     2774.69     42.24 o 
  -1  13   2      108.41      109.62     10.73 o 
   0  13   2     1971.17     1854.70     31.72 o 
   1  13   2       85.12      115.31      9.38 o 
   2  13   2     1392.16     1390.55     26.84 o 
   3  13   2       18.94       24.94      8.63 o 
   4  13   2      536.62      578.96     17.27 o 
   5  13   2      627.91      610.29     18.07 o 
   6  13   2      449.79      514.60     17.12 o 
   7  13   2      226.12      214.70     12.34 o 
  -7  14   2      108.60      125.98     10.12 o 
  -6  14   2      688.56      617.74     18.01 o 
  -5  14   2      320.92      319.48     13.03 o 
  -4  14   2     1205.92     1143.81     24.36 o 
  -3  14   2      293.61      330.10     13.08 o 
  -2  14   2      596.32      540.54     15.82 o 
  -1  14   2      343.25      348.37     13.30 o 
   0  14   2        0.94       -2.94      6.06 o 
   1  14   2        3.41       -7.29      6.24 o 
   2  14   2      442.06      406.54     14.75 o 
   3  14   2       47.14       61.01      8.95 o 
   4  14   2      134.61      138.43     11.05 o 
   5  14   2        9.50       20.65      8.06 o 
   6  14   2       26.17       10.48      7.60 o 
   7  14   2      221.98      275.88     14.06 o 
  -6  15   2       31.73       18.92      7.47 o 
  -5  15   2       73.33       80.45      9.64 o 
  -4  15   2       68.81       95.19      9.71 o 
  -3  15   2       16.70        5.20      6.84 o 
  -2  15   2      546.55      539.50     17.20 o 
  -1  15   2        1.44        1.05      6.90 o 
   0  15   2      452.20      402.36     14.48 o 
   1  15   2       14.10        6.25      7.09 o 
   2  15   2        0.85       -0.16      6.93 o 
   3  15   2       58.17       55.65      9.76 o 
   4  15   2        1.53       -5.10      7.22 o 
   5  15   2       68.79       68.60      9.91 o 
   6  15   2        4.25      -11.21      7.47 o 
  -5  16   2      270.58      306.41     14.18 o 
  -4  16   2      300.93      301.19     14.03 o 
  -3  16   2      133.94      151.15     11.23 o 
  -2  16   2        1.93        7.39      7.39 o 
  -1  16   2      503.35      474.13     16.66 o 
   0  16   2       39.10       49.50      9.03 o 
   1  16   2      499.78      466.46     18.22 o 
   2  16   2       66.22       57.75      9.29 o 
   3  16   2      643.41      693.36     20.51 o 
   4  16   2       24.84       32.36      9.15 o 
  -4  17   2      152.80      184.80     12.20 o 
  -3  17   2       25.40       30.06     20.38 o 
  -2  17   2       30.33       50.03      9.07 o 
  -1  17   2       53.87       75.57     10.03 o 
   0  17   2      100.83      107.84     21.35 o 
   1  17   2        9.26       11.21      8.12 o 
   2  17   2      215.40      238.06     13.34 o 
   3  17   2       28.84       15.16      8.50 o 
 -11   0   3      423.01      369.09     20.38 o 
  -9   0   3      177.10      188.80     13.59 o 
  -7   0   3      584.15      670.78     14.66 o 
  -5   0   3      417.27      391.87      9.57 o 
  -3   0   3      181.22      239.00      6.61 o 
  -1   0   3     6738.98     6397.10     62.99 o 
   1   0   3    40266.02    40502.72    378.60 o 
   3   0   3    16263.33    17225.82    195.10 o 
   5   0   3     8854.03     8984.43    101.25 o 
   7   0   3      259.57      285.72     10.14 o 
   9   0   3     2223.26     2080.94     33.58 o 
  11   0   3      481.62      507.54     25.12 o 
 -12   1   3        4.48        8.44      8.00 o 
 -11   1   3      477.54      486.51     16.16 o 
 -10   1   3      301.32      301.87     13.37 o 
  -9   1   3     2078.39     1966.52     32.67 o 
  -8   1   3       20.38       38.36     11.79 o 
  -7   1   3      677.81      620.21      9.78 o 
  -6   1   3       29.56       24.22      3.23 o 
  -5   1   3     6216.88     6347.07     55.89 o 
  -4   1   3     1446.26     1375.93     17.07 o 
  -3   1   3     6581.59     6615.67     50.33 o 
  -2   1   3     1059.02     1308.39     14.22 o 
  -1   1   3    20352.64    19709.54    145.25 o 
   0   1   3     2661.50     2683.93     21.53 o 
   1   1   3     6571.46     7095.94     74.07 o 
   2   1   3      876.59      880.26      9.92 o 
   3   1   3     4319.33     4491.13     48.58 o 
   4   1   3     5909.07     6260.87     51.97 o 
   5   1   3       19.61       19.75      3.11 o 
   6   1   3     2447.94     2483.46     28.42 o 
   7   1   3      200.50      183.41      7.30 o 
   8   1   3      661.60      706.79     13.73 o 
   9   1   3      208.29      222.94      8.92 o 
  10   1   3      189.12      196.41      8.65 o 
  11   1   3       35.39       25.31      6.45 o 
 -12   2   3        9.28       15.00     14.34 o 
 -11   2   3        6.61        6.29     11.16 o 
 -10   2   3      478.76      476.06     14.90 o 
  -9   2   3        8.21        9.06      5.95 o 
  -8   2   3     2777.81     2635.24     57.20 o 
  -7   2   3      260.16      270.89      6.48 o 
  -6   2   3    15514.89    15820.74    220.10 o 
  -5   2   3      116.93      110.35      3.35 o 
  -4   2   3    12688.78    12618.06     94.04 o 
  -3   2   3     1779.64     1991.90     15.15 o 
  -2   2   3    35502.96    35798.97    252.80 o 
  -1   2   3     2859.97     2829.41     20.49 o 
   0   2   3    28818.04    28296.86    342.36 o 
   1   2   3     1372.01     1488.67     23.05 o 
   2   2   3     7560.74     7199.09     60.48 o 
   3   2   3     1100.17     1323.44     15.65 o 
   4   2   3     4487.39     4502.05     53.74 o 
   5   2   3        1.50        2.94      2.71 o 
   6   2   3       44.58       22.15      5.33 o 
   7   2   3       95.87       90.90      7.35 o 
   8   2   3       56.74       60.79      7.03 o 
   9   2   3       29.12       23.98      5.89 o 
  10   2   3      186.46      162.43      8.55 o 
  11   2   3       44.56       55.49      7.35 o 
 -12   3   3      160.84      146.15     11.56 o 
 -11   3   3      175.08      174.47     10.94 o 
 -10   3   3      792.01      776.02     28.25 o 
  -9   3   3      285.76      313.09      9.59 o 
  -8   3   3     1894.08     1928.82     25.53 o 
  -7   3   3     2027.07     2062.31     24.63 o 
  -6   3   3        0.73       10.49      3.17 o 
  -5   3   3     3742.18     3801.24     33.94 o 
  -4   3   3     1961.18     1863.19     15.85 o 
  -3   3   3      161.52      127.33      2.79 o 
  -2   3   3    12433.21    12451.04     83.97 o 
  -1   3   3       16.22       50.10      2.17 o 
   0   3   3      218.22      248.20      4.49 o 
   1   3   3     1436.00     1298.86     13.23 o 
   2   3   3    10337.60    11073.48     91.53 o 
   3   3   3     6635.42     6727.98     49.90 o 
   4   3   3     7889.79     7933.50     73.95 o 
   5   3   3     2005.83     1980.72     20.24 o 
   6   3   3     5050.81     4808.77     42.71 o 
   7   3   3        7.30       10.38      3.97 o 
   8   3   3      295.83      309.14      8.01 o 
   9   3   3       13.17       27.72      6.30 o 
  10   3   3      314.40      318.50     15.47 o 
  11   3   3       14.42       12.44      6.46 o 
 -11   4   3      183.77      182.41     11.13 o 
 -10   4   3       29.70       41.93      7.61 o 
  -9   4   3      137.24      125.61      8.49 o 
  -8   4   3      542.34      494.29     10.52 o 
  -7   4   3       96.51       97.84      5.34 o 
  -6   4   3     1473.03     1397.56     15.28 o 
  -5   4   3      540.80      514.77      6.62 o 
  -4   4   3      992.29      967.06     10.10 o 
  -3   4   3      671.97      816.88      9.01 o 
  -2   4   3      576.21      547.15     11.79 o 
  -1   4   3     2919.94     2764.76     24.66 o 
   0   4   3      515.79      593.04      7.27 o 
   1   4   3     3734.20     3550.72     31.43 o 
   2   4   3     5237.21     5652.24     42.07 o 
   3   4   3     8259.36     8655.67     63.41 o 
   4   4   3     1223.42     1358.39     14.81 o 
   5   4   3     5213.42     5253.89     45.47 o 
   6   4   3      384.48      384.46      7.99 o 
   7   4   3     3933.49     3916.87     36.92 o 
   8   4   3      453.05      445.02      9.46 o 
   9   4   3     1165.26     1087.53     16.12 o 
  10   4   3       34.84       39.32      9.46 o 
 -11   5   3      304.50      296.63     13.22 o 
 -10   5   3       50.90       31.10      7.66 o 
  -9   5   3     1889.11     1795.97     72.19 o 
  -8   5   3      185.08      156.89      6.68 o 
  -7   5   3     2648.61     2495.01     24.93 o 
  -6   5   3        3.66        4.32      2.58 o 
  -5   5   3     5800.23     5654.14     66.64 o 
  -4   5   3      111.95      131.24      5.14 o 
  -3   5   3    18321.10    17904.71    143.07 o 
  -2   5   3      169.99      183.76      3.57 o 
  -1   5   3    13406.11    13185.99    107.25 o 
   0   5   3     8647.50     8490.56     63.26 o 
   1   5   3    12486.63    12453.58     91.36 o 
   2   5   3     1784.21     1807.12     15.52 o 
   3   5   3      106.55       86.04      5.80 o 
   4   5   3      286.62      269.86      4.81 o 
   5   5   3      247.83      262.43      6.50 o 
   6   5   3      175.34      154.50      5.84 o 
   7   5   3        0.03       -4.25      3.57 o 
   8   5   3        0.74       -1.91      3.85 o 
   9   5   3        5.37        7.56      6.47 o 
  10   5   3      132.04      143.41      7.10 o 
 -11   6   3      134.17      105.78     14.88 o 
 -10   6   3      616.05      643.92     21.19 o 
  -9   6   3      432.56      408.82     10.77 o 
  -8   6   3      623.85      632.47     10.49 o 
  -7   6   3       55.93       48.61      3.97 o 
  -6   6   3     1927.70     1989.64     20.44 o 
  -5   6   3      348.54      381.41      7.14 o 
  -4   6   3     7996.40     7774.28     89.19 o 
  -3   6   3      183.90      208.70      5.84 o 
  -2   6   3     9573.20     9412.45     89.12 o 
  -1   6   3      177.53      184.75      5.52 o 
   0   6   3    12631.37    12413.33    100.72 o 
   1   6   3     5339.01     5609.60     43.13 o 
   2   6   3     4834.75     4951.26     37.53 o 
   3   6   3     3106.29     3216.77     25.95 o 
   4   6   3     1608.86     1695.67     17.77 o 
   5   6   3      347.69      291.15      8.23 o 
   6   6   3       21.96       18.02      3.99 o 
   7   6   3       40.08       43.68      9.50 o 
   8   6   3      192.75      181.08      6.92 o 
   9   6   3       52.42       43.42      5.48 o 
  10   6   3        5.75       -3.11      4.82 o 
 -11   7   3        6.13       15.96     11.00 o 
 -10   7   3      507.95      525.59     15.91 o 
  -9   7   3      106.99      114.20      8.85 o 
  -8   7   3        4.13       10.52      6.60 o 
  -7   7   3     1404.28     1469.50     20.01 o 
  -6   7   3      539.32      542.23      8.91 o 
  -5   7   3      986.33     1052.90     15.04 o 
  -4   7   3      139.32      160.21     11.05 o 
  -3   7   3       11.12       33.21      6.28 o 
  -2   7   3      101.18      116.91      5.65 o 
  -1   7   3     1338.77     1493.25     18.42 o 
   0   7   3     4137.44     4151.47     36.40 o 
   1   7   3      217.44      290.84      7.07 o 
   2   7   3     7247.16     7534.85     51.02 o 
   3   7   3      202.46      179.40      4.26 o 
   4   7   3     4655.94     4681.75     40.88 o 
   5   7   3     1661.50     1659.52     22.02 o 
   6   7   3     1957.86     1867.41     20.74 o 
   7   7   3        0.85        1.54      3.88 o 
   8   7   3      982.91      938.27     14.56 o 
   9   7   3       74.39       79.69      7.22 o 
  10   7   3      305.13      316.83     10.46 o 
 -10   8   3       59.93       67.73     11.65 o 
  -9   8   3      167.73      169.56      9.75 o 
  -8   8   3     1065.03     1027.91     21.44 o 
  -7   8   3      102.90      104.88      6.12 o 
  -6   8   3     1141.55     1078.81     16.31 o 
  -5   8   3      359.43      352.59     17.00 o 
  -4   8   3     3087.63     2985.01     34.98 o 
  -3   8   3     3149.44     3209.04     34.71 o 
  -2   8   3     1378.66     1453.61     18.55 o 
  -1   8   3      987.18     1061.04     15.10 o 
   0   8   3     4169.10     4325.17     44.82 o 
   1   8   3       20.83       22.31      2.24 o 
   2   8   3      191.34      183.80      4.04 o 
   3   8   3      429.52      427.10      6.02 o 
   4   8   3      501.43      526.32      7.93 o 
   5   8   3     2570.72     2512.54     31.83 o 
   6   8   3        2.06        0.66      3.17 o 
   7   8   3     2050.44     2179.36     24.25 o 
   8   8   3       78.26       64.49      5.76 o 
   9   8   3      479.89      512.99     11.30 o 
 -10   9   3      170.34      147.90     10.24 o 
  -9   9   3      478.48      475.03     15.12 o 
  -8   9   3      549.79      533.06     15.27 o 
  -7   9   3     2005.43     2019.42     26.11 o 
  -6   9   3      213.79      225.85      7.74 o 
  -5   9   3     5707.42     5639.65     57.99 o 
  -4   9   3        5.73        6.34      5.27 o 
  -3   9   3     4909.10     4642.07     48.27 o 
  -2   9   3      162.72      157.66      6.20 o 
  -1   9   3     1112.69     1065.69     15.55 o 
   0   9   3      607.42      584.66     12.87 o 
   1   9   3     4780.30     4716.10     49.30 o 
   2   9   3      689.72      699.83      8.47 o 
   3   9   3     2004.29     2041.36     18.50 o 
   4   9   3      266.15      255.94      7.04 o 
   5   9   3     1352.29     1446.47     18.17 o 
   6   9   3      134.24      122.04      5.68 o 
   7   9   3       21.04       16.19      4.72 o 
   8   9   3       33.79       31.56      6.43 o 
   9   9   3       26.96       30.31      5.57 o 
 -10  10   3      380.13      433.45     15.62 o 
  -9  10   3      547.92      508.20     15.88 o 
  -8  10   3      394.96      439.03     14.41 o 
  -7  10   3      470.84      461.78     11.19 o 
  -6  10   3      190.98      228.41      7.86 o 
  -5  10   3        1.33       -0.70      3.92 o 
  -4  10   3     2025.58     1906.12     24.20 o 
  -3  10   3      360.11      370.84      9.01 o 
  -2  10   3     2668.71     2463.10     28.96 o 
  -1  10   3      327.00      345.35      8.77 o 
   0  10   3     2191.34     2063.30     25.96 o 
   1  10   3      499.98      530.88     15.64 o 
   2  10   3      386.05      384.29      9.89 o 
   3  10   3     1898.57     1896.84     25.00 o 
   4  10   3       17.42       42.07      7.65 o 
   5  10   3     1529.49     1510.05     18.98 o 
   6  10   3       52.15       60.53      5.46 o 
   7  10   3      772.21      744.43     11.60 o 
   8  10   3       61.03       78.13      6.19 o 
   9  10   3       11.70       19.05      6.52 o 
  -9  11   3       59.74       84.16      9.34 o 
  -8  11   3        5.50        6.94      6.32 o 
  -7  11   3      123.38      103.98      6.91 o 
  -6  11   3        7.44        2.65      4.19 o 
  -5  11   3       43.92       26.42      4.95 o 
  -4  11   3      180.52      139.37      6.83 o 
  -3  11   3      480.95      511.20     11.09 o 
  -2  11   3      125.56      146.23      6.74 o 
  -1  11   3      364.93      412.12      9.87 o 
   0  11   3     1825.55     1718.66     22.77 o 
   1  11   3      171.99      158.93      7.36 o 
   2  11   3     3327.03     3382.64     38.82 o 
   3  11   3       76.02       86.62      6.70 o 
   4  11   3      293.13      268.72     17.47 o 
   5  11   3       39.65       42.90      7.41 o 
   6  11   3      483.97      472.65     31.49 o 
   7  11   3      129.22      129.59     12.99 o 
   8  11   3      420.10      438.69     10.33 o 
  -9  12   3       24.16        5.45      7.43 o 
  -8  12   3      205.86      195.26     11.13 o 
  -7  12   3       37.49       50.69     11.91 o 
  -6  12   3      187.98      203.28      8.38 o 
  -5  12   3       70.97       97.55      6.64 o 
  -4  12   3     1300.02     1307.46     26.57 o 
  -3  12   3      910.27      903.57     20.76 o 
  -2  12   3     2270.69     2214.80     27.84 o 
  -1  12   3      213.94      219.23      8.02 o 
   0  12   3     2024.78     1950.83     25.53 o 
   1  12   3       93.52      110.24      9.11 o 
   2  12   3      275.58      271.28     11.93 o 
   3  12   3      193.47      215.81     11.13 o 
   4  12   3        8.26       14.52      7.05 o 
   5  12   3      422.85      411.97     14.79 o 
   6  12   3        0.48       -4.32      6.85 o 
   7  12   3      178.01      229.36     12.54 o 
   8  12   3       22.95       17.84      7.66 o 
  -8  13   3       81.16       79.08     14.02 o 
  -7  13   3      714.41      806.70     20.03 o 
  -6  13   3      339.14      339.45     10.35 o 
  -5  13   3     1653.47     1717.33     24.47 o 
  -4  13   3      191.29      179.14      7.79 o 
  -3  13   3      736.10      714.07     13.92 o 
  -2  13   3      281.33      245.62     12.94 o 
  -1  13   3      929.97      855.22     19.66 o 
   0  13   3      246.57      246.12     11.32 o 
   1  13   3      400.46      364.72     13.45 o 
   2  13   3       95.95       73.40      8.54 o 
   3  13   3      462.38      520.06     16.20 o 
   4  13   3      770.36      710.20     19.25 o 
   5  13   3      369.61      410.87     15.05 o 
   6  13   3        4.06       -7.96      6.90 o 
   7  13   3        8.00       14.82      8.03 o 
  -7  14   3      126.51      131.45     10.42 o 
  -6  14   3      202.90      236.75     18.17 o 
  -5  14   3        0.89        1.44      6.95 o 
  -4  14   3      154.41      159.23     16.61 o 
  -3  14   3      224.05      243.79     11.44 o 
  -2  14   3        0.33       -8.18      6.79 o 
  -1  14   3      227.20      229.14     20.81 o 
   0  14   3        1.21       -5.20      5.97 o 
   1  14   3      263.51      250.09     11.97 o 
   2  14   3      183.90      189.06     11.32 o 
   3  14   3       53.08       36.61      8.08 o 
   4  14   3      116.79      143.96     10.83 o 
   5  14   3      692.78      682.54     19.90 o 
   6  14   3       19.79       21.85      8.41 o 
  -6  15   3        2.39       -2.48      9.70 o 
  -5  15   3      589.20      579.61     32.89 o 
  -4  15   3      155.48      162.53     11.08 o 
  -3  15   3       88.11       88.64     12.02 o 
  -2  15   3       68.90       93.88      9.72 o 
  -1  15   3      150.03      137.28     10.60 o 
   0  15   3      144.03      150.37     12.24 o 
   1  15   3       24.77       11.82      7.19 o 
   2  15   3      134.52      138.77     11.05 o 
   3  15   3      455.12      445.86     16.46 o 
   4  15   3      304.79      315.94     14.59 o 
   5  15   3        0.26       -0.46      7.83 o 
  -5  16   3        8.65        5.76      9.70 o 
  -4  16   3      292.58      272.02     12.96 o 
  -3  16   3        1.22       -5.94      7.43 o 
  -2  16   3      399.71      424.22     15.85 o 
  -1  16   3       63.70       60.20      8.99 o 
   0  16   3      217.01      216.61     12.72 o 
   1  16   3      319.50      333.88     14.49 o 
   2  16   3      111.40      144.60     12.02 o 
   3  16   3        4.09       14.21      8.15 o 
   4  16   3       90.42      108.12     11.46 o 
  -3  17   3      192.49      233.07     12.89 o 
  -2  17   3        6.85       -0.24      7.36 o 
  -1  17   3      587.87      571.38     18.33 o 
   0  17   3      108.65      119.72     11.17 o 
   1  17   3       44.22       62.95     20.38 o 
   2  17   3      186.06      166.21     12.20 o 
 -12   0   4       47.50       45.72     13.69 o 
 -10   0   4        1.14       -7.01      8.41 o 
  -8   0   4      255.41      274.96     10.17 o 
  -6   0   4      332.01      278.21      9.22 o 
  -4   0   4     7663.72     7042.12    160.18 o 
  -2   0   4    17465.45    16714.78    446.35 o 
   0   0   4     9355.37     9421.01     99.37 o 
   2   0   4     9554.91     9864.59    114.32 o 
   4   0   4     7119.91     6765.89    116.34 o 
   6   0   4     4815.85     4552.64     84.86 o 
   8   0   4     2247.98     2233.73     51.65 o 
  10   0   4       43.96       74.72     13.80 o 
 -12   1   4       61.96       60.19      9.81 o 
 -11   1   4       15.91        6.00      7.05 o 
 -10   1   4       92.95       95.83      8.91 o 
  -9   1   4      146.06      170.64      9.52 o 
  -8   1   4     1957.21     1874.30     25.06 o 
  -7   1   4     1193.32     1101.28     14.40 o 
  -6   1   4     6363.23     6299.46     56.59 o 
  -5   1   4     1156.00     1017.40     12.62 o 
  -4   1   4     6305.47     6700.29     60.86 o 
  -3   1   4     6971.63     6863.39     52.68 o 
  -2   1   4     1249.33     1374.67     13.47 o 
  -1   1   4     3653.14     3786.05     33.09 o 
   0   1   4      269.35      282.35      4.45 o 
   1   1   4     5409.50     5162.02     44.47 o 
   2   1   4      372.94      402.69      6.48 o 
   3   1   4     1163.96     1127.01     23.81 o 
   4   1   4       10.24        9.01      3.49 o 
   5   1   4     2955.79     2926.75     33.18 o 
   6   1   4      665.20      632.99     16.61 o 
   7   1   4       94.89      101.88      8.62 o 
   8   1   4     1839.33     1816.60     31.79 o 
   9   1   4       45.40       65.95     12.72 o 
  10   1   4      292.47      282.03     13.57 o 
 -12   2   4       10.33        4.77      7.58 o 
 -11   2   4      694.91      707.33     21.30 o 
 -10   2   4        6.12       -2.37      6.02 o 
  -9   2   4     1640.19     1582.45     23.11 o 
  -8   2   4      306.84      323.86     12.95 o 
  -7   2   4     2252.47     2300.86     33.09 o 
  -6   2   4      105.97       94.87      4.88 o 
  -5   2   4     4756.72     4860.47     38.84 o 
  -4   2   4      148.27      150.18      4.93 o 
  -3   2   4     3966.78     4055.69     32.33 o 
  -2   2   4     4598.33     4898.40     56.74 o 
  -1   2   4     1593.77     1475.46     13.37 o 
   0   2   4     1654.11     1741.81     23.82 o 
   1   2   4      205.92      181.18      4.85 o 
   2   2   4       80.82       64.54      3.67 o 
   3   2   4       10.48       18.21      3.25 o 
   4   2   4        2.28       -3.30      3.31 o 
   5   2   4     1263.19     1236.28     45.43 o 
   6   2   4      791.39      824.70     27.53 o 
   7   2   4      287.37      272.28      8.97 o 
   8   2   4       15.29       24.23      7.36 o 
   9   2   4      390.35      411.41     14.94 o 
  10   2   4        8.64        0.65      7.32 o 
 -11   3   4       54.25       49.04      8.57 o 
 -10   3   4      219.36      249.75     11.74 o 
  -9   3   4       11.70        1.71      4.42 o 
  -8   3   4      784.28      821.17     14.78 o 
  -7   3   4     1550.81     1446.49     17.32 o 
  -6   3   4       89.73       88.16      3.31 o 
  -5   3   4      735.84      693.63      7.35 o 
  -4   3   4      521.76      537.87      5.93 o 
  -3   3   4     5604.24     5360.17     37.79 o 
  -2   3   4      510.95      516.97      5.57 o 
  -1   3   4     5269.90     5408.03     41.06 o 
   0   3   4     3519.61     3862.78     34.09 o 
   1   3   4    19659.71    19741.29    160.79 o 
   2   3   4      353.35      340.26      6.19 o 
   3   3   4     5605.38     5105.60     45.02 o 
   4   3   4      792.98      806.81     13.09 o 
   5   3   4     3155.74     3360.40     37.55 o 
   6   3   4     1119.99     1103.58     14.62 o 
   7   3   4      379.48      371.46     10.09 o 
   8   3   4        1.15       -3.60      4.13 o 
   9   3   4      189.71      218.84     11.04 o 
  10   3   4       51.17       56.87      9.30 o 
 -11   4   4      195.81      169.11     10.73 o 
 -10   4   4      156.21      172.31     10.62 o 
  -9   4   4      325.93      282.41      9.27 o 
  -8   4   4      267.92      246.92      6.98 o 
  -7   4   4      301.99      290.81      8.39 o 
  -6   4   4      530.23      482.05      6.38 o 
  -5   4   4      712.69      770.11      8.08 o 
  -4   4   4      979.07      870.20     11.47 o 
  -3   4   4        6.63       18.62      1.83 o 
  -2   4   4     9788.94     9556.77     70.84 o 
  -1   4   4     1492.33     1695.83     14.88 o 
   0   4   4     7734.51     7683.65     77.07 o 
   1   4   4     1378.96     1604.22     17.60 o 
   2   4   4     9157.32     9156.64     77.00 o 
   3   4   4      590.70      667.48      9.27 o 
   4   4   4     4672.87     4824.58     50.12 o 
   5   4   4     1114.93     1174.02     14.66 o 
   6   4   4     2456.75     2459.34     25.39 o 
   7   4   4      133.69      133.45      6.32 o 
   8   4   4      378.01      384.26      9.43 o 
   9   4   4        0.99       -1.89      4.59 o 
  10   4   4       61.46       78.98      7.74 o 
 -11   5   4       20.63       28.90     11.65 o 
 -10   5   4      365.49      352.62     10.90 o 
  -9   5   4       34.23       32.57      7.14 o 
  -8   5   4     1577.74     1508.49     20.33 o 
  -7   5   4      191.13      177.64      6.70 o 
  -6   5   4     4730.65     4668.50     37.21 o 
  -5   5   4     2914.70     2887.82     24.08 o 
  -4   5   4    10264.73    10460.33     85.26 o 
  -3   5   4     7249.53     7048.93     66.69 o 
  -2   5   4     3289.17     3627.02     31.60 o 
  -1   5   4     1254.50     1246.98     11.84 o 
   0   5   4       71.07       90.28      4.47 o 
   1   5   4       14.89       31.91      2.88 o 
   2   5   4        2.77       19.03      6.01 o 
   3   5   4       51.89       42.69      3.75 o 
   4   5   4       15.97       21.98      3.66 o 
   5   5   4      409.76      414.13      8.17 o 
   6   5   4      917.16      830.99     12.44 o 
   7   5   4      914.57      937.40     13.96 o 
   8   5   4     1770.02     1662.53     20.79 o 
   9   5   4      203.71      213.99      7.94 o 
  10   5   4      334.20      303.32      9.71 o 
 -11   6   4      225.29      234.95     17.79 o 
 -10   6   4      212.17      189.30     11.09 o 
  -9   6   4      462.78      482.09     21.67 o 
  -8   6   4      281.62      282.41     10.49 o 
  -7   6   4     3357.90     3386.58     57.82 o 
  -6   6   4       28.37       32.25      3.22 o 
  -5   6   4      679.91      657.95      9.09 o 
  -4   6   4     4668.55     4684.30     56.57 o 
  -3   6   4      598.64      593.90      7.78 o 
  -2   6   4     2624.92     2610.10     33.29 o 
  -1   6   4      916.29     1014.65     10.32 o 
   0   6   4      222.20      238.37      7.13 o 
   1   6   4       44.94       54.03      3.09 o 
   2   6   4      406.68      412.02      7.16 o 
   3   6   4      155.55      166.62      5.19 o 
   4   6   4      434.81      451.76      8.27 o 
   5   6   4      114.25      122.39      5.53 o 
   6   6   4      795.16      796.61     12.39 o 
   7   6   4       63.34       89.87      8.05 o 
   8   6   4      248.54      263.85      8.50 o 
   9   6   4      240.61      260.49      8.72 o 
  10   6   4        0.51       -3.85      5.00 o 
 -11   7   4       11.56       13.48     11.54 o 
 -10   7   4      132.99      167.13     15.53 o 
  -9   7   4       26.72       38.39      9.70 o 
  -8   7   4        2.64        0.88      5.07 o 
  -7   7   4       32.02       32.02      6.28 o 
  -6   7   4      753.91      711.51     12.08 o 
  -5   7   4      739.47      803.41     13.42 o 
  -4   7   4        1.51        8.47     11.02 o 
  -3   7   4     3868.96     3671.46     38.46 o 
  -2   7   4     1263.26     1292.85     16.87 o 
  -1   7   4     8513.52     8636.63    117.55 o 
   0   7   4     2566.90     2463.82     21.28 o 
   1   7   4     6010.64     5926.40     63.87 o 
   2   7   4      103.02      116.88      4.30 o 
   3   7   4     4660.89     4551.18     35.84 o 
   4   7   4     1246.62     1232.85     14.73 o 
   5   7   4     2246.63     2330.64     24.15 o 
   6   7   4      351.65      338.67      8.18 o 
   7   7   4     1437.50     1420.68     18.39 o 
   8   7   4       41.88       42.22      5.48 o 
   9   7   4       40.02       65.33      6.95 o 
 -10   8   4      138.82      135.54     14.13 o 
  -9   8   4      304.12      294.35     12.72 o 
  -8   8   4     1289.93     1354.50     25.21 o 
  -7   8   4      982.72      901.16     23.34 o 
  -6   8   4     1155.13     1190.46     17.23 o 
  -5   8   4     2486.80     2374.40     27.82 o 
  -4   8   4      428.08      486.42     11.28 o 
  -3   8   4     2905.59     2736.80     30.65 o 
  -2   8   4      911.88      843.73     13.18 o 
  -1   8   4      620.18      628.67     11.27 o 
   0   8   4     4402.93     4368.95     45.81 o 
   1   8   4      818.72      818.75     16.39 o 
   2   8   4     4206.77     3874.56     32.20 o 
   3   8   4      157.85      149.37      4.22 o 
   4   8   4     1652.69     1661.43     18.27 o 
   5   8   4      281.26      244.28      6.87 o 
   6   8   4      118.95      146.92      6.04 o 
   7   8   4     1035.73      951.73     14.57 o 
   8   8   4      127.69      147.36      9.66 o 
   9   8   4      219.69      191.72     10.15 o 
 -10   9   4      689.93      676.50     28.03 o 
  -9   9   4       59.85       53.69      8.08 o 
  -8   9   4      883.95      876.11     19.86 o 
  -7   9   4       24.65       27.35      6.56 o 
  -6   9   4      543.86      524.03     14.13 o 
  -5   9   4      410.88      382.35      9.24 o 
  -4   9   4     1136.37     1106.13     16.36 o 
  -3   9   4      716.31      741.24     12.67 o 
  -2   9   4     1253.64     1125.15     16.38 o 
  -1   9   4       11.77       16.10      4.13 o 
   0   9   4     1684.68     1643.16     21.50 o 
   1   9   4       18.34       29.77      3.93 o 
   2   9   4      317.66      306.06      7.49 o 
   3   9   4        8.34       19.83      5.02 o 
   4   9   4      883.27      922.92     11.45 o 
   5   9   4       50.59       79.68      5.20 o 
   6   9   4      244.71      233.80      8.38 o 
   7   9   4       79.09      112.20      6.32 o 
   8   9   4       47.57       44.16      6.04 o 
   9   9   4       89.03      118.69      7.67 o 
 -10  10   4       64.11       56.50     12.83 o 
  -9  10   4      220.02      239.95     11.97 o 
  -8  10   4        9.20        9.23      8.68 o 
  -7  10   4      386.92      405.82     17.36 o 
  -6  10   4       25.10       40.87      6.78 o 
  -5  10   4      314.96      311.49      8.67 o 
  -4  10   4      222.59      232.97      7.96 o 
  -3  10   4       47.00       59.79      7.05 o 
  -2  10   4      809.11      809.96     16.73 o 
  -1  10   4      243.08      251.86      8.11 o 
   0  10   4     2561.11     2543.01     30.33 o 
   1  10   4       67.36       75.78      5.95 o 
   2  10   4     4149.84     4164.65     39.97 o 
   3  10   4       89.80       99.98      8.23 o 
   4  10   4      719.47      696.52     14.17 o 
   5  10   4      159.71      174.72      8.70 o 
   6  10   4      284.84      248.40      6.83 o 
   7  10   4       65.97       74.57      5.36 o 
   8  10   4       15.42       22.44      5.16 o 
  -9  11   4       10.85       18.60      7.20 o 
  -8  11   4      187.84      178.99     19.19 o 
  -7  11   4      110.36      120.52      9.12 o 
  -6  11   4      108.83      105.22      8.60 o 
  -5  11   4      769.65      813.24     14.55 o 
  -4  11   4      335.84      302.38      8.98 o 
  -3  11   4     4317.86     4354.76     47.20 o 
  -2  11   4       61.28       60.81      7.90 o 
  -1  11   4     1956.62     1978.46     35.31 o 
   0  11   4        0.75        0.27      4.82 o 
   1  11   4      952.98      923.45     16.07 o 
   2  11   4        7.05       13.48      5.16 o 
   3  11   4      341.70      342.48     10.42 o 
   4  11   4       79.95      100.26      7.47 o 
   5  11   4      880.76      924.22     17.51 o 
   6  11   4       68.35       59.44      8.76 o 
   7  11   4      762.33      832.91     21.65 o 
   8  11   4       10.51        0.09     14.93 o 
  -8  12   4      147.36      166.67     11.97 o 
  -7  12   4      927.82      892.97     20.85 o 
  -6  12   4      599.98      582.17     17.04 o 
  -5  12   4     1698.97     1595.68     25.76 o 
  -4  12   4       17.31       14.64      4.71 o 
  -3  12   4      985.94      872.55     15.33 o 
  -2  12   4      505.30      498.79     11.41 o 
  -1  12   4       86.64       87.63      6.47 o 
   0  12   4      214.66      221.96      8.39 o 
   1  12   4       31.27       19.64      5.25 o 
   2  12   4     1907.27     1812.25     25.35 o 
   3  12   4       38.47       40.99     12.02 o 
   4  12   4      185.00      210.80     11.44 o 
   5  12   4        2.35        3.34     12.62 o 
   6  12   4      328.84      360.71     14.86 o 
   7  12   4      424.94      398.30     23.61 o 
  -8  13   4      266.82      259.47     13.00 o 
  -7  13   4      297.39      310.80     13.04 o 
  -6  13   4      106.07      117.67      9.86 o 
  -5  13   4        4.89        7.47      6.32 o 
  -4  13   4      171.55      150.80      7.82 o 
  -3  13   4        0.23       -5.96      4.36 o 
  -2  13   4      136.41      118.42      6.91 o 
  -1  13   4      150.35      164.05     10.74 o 
   0  13   4      137.24      149.54      9.41 o 
   1  13   4       11.70       10.59      6.87 o 
   2  13   4        2.57       13.49      6.74 o 
   3  13   4      174.93      160.81     10.63 o 
   4  13   4      185.14      178.46     11.40 o 
   5  13   4      149.44      141.47     11.32 o 
   6  13   4       11.74        0.07      7.66 o 
  -7  14   4        6.33       -9.42      6.28 o 
  -6  14   4      161.28      179.11     10.90 o 
  -5  14   4      111.00      106.30      9.42 o 
  -4  14   4      110.63      130.35      9.80 o 
  -3  14   4        3.20       -2.21      8.79 o 
  -2  14   4      536.35      505.86     15.78 o 
  -1  14   4        8.92        4.96      6.37 o 
   0  14   4     1110.85     1081.91     23.48 o 
   1  14   4       51.01       60.04     11.91 o 
   2  14   4      637.55      649.52     18.60 o 
   3  14   4       65.73       63.24      9.34 o 
   4  14   4      194.62      209.31     12.46 o 
   5  14   4        0.18       -4.77      7.28 o 
   6  14   4       44.47       59.77      9.99 o 
  -6  15   4       41.62       15.96     11.86 o 
  -5  15   4      164.27      194.41     16.39 o 
  -4  15   4       34.43       45.57     12.67 o 
  -3  15   4      220.29      255.11     12.16 o 
  -2  15   4      461.43      423.64     14.98 o 
  -1  15   4      184.65      196.40     11.43 o 
   0  15   4      165.33      158.00     10.90 o 
   1  15   4      815.62      768.83     20.43 o 
   2  15   4       26.79       24.83      8.08 o 
   3  15   4      574.87      598.41     23.72 o 
   4  15   4      197.57      184.78     12.61 o 
  -4  16   4      313.51      306.98     19.30 o 
  -3  16   4      189.47      163.82     11.75 o 
  -2  16   4      234.56      226.92     12.35 o 
  -1  16   4      126.84      135.09     11.20 o 
   0  16   4        6.18       -3.77      7.55 o 
   1  16   4       18.09       -3.05      7.50 o 
   2  16   4      104.30      111.40     18.60 o 
   3  16   4        1.56       -2.23      7.86 o 
  -2  17   4       19.15       17.74      7.96 o 
  -1  17   4       88.68       92.10     12.56 o 
   0  17   4       36.24       29.75     22.70 o 
   1  17   4        6.40       -5.53     12.67 o 
 -11   0   5       59.78       84.10     13.59 o 
  -9   0   5     1437.46     1428.05     37.74 o 
  -7   0   5     6363.76     6060.91     78.85 o 
  -5   0   5     2017.56     1912.53     29.28 o 
  -3   0   5     8672.64     8671.25    106.05 o 
  -1   0   5    10252.35     9913.16    109.90 o 
   1   0   5     5484.44     5218.96     52.74 o 
   5   0   5      320.27      288.97     15.10 o 
   7   0   5      124.83      167.13     14.13 o 
   9   0   5        0.12        1.73     10.03 o 
 -11   1   5      235.79      230.94     11.96 o 
 -10   1   5      205.44      209.32     11.01 o 
  -9   1   5      971.06      973.04     33.37 o 
  -8   1   5      296.87      308.67      7.97 o 
  -7   1   5       62.04       74.36      4.96 o 
  -6   1   5      989.39      968.72     13.18 o 
  -5   1   5      116.78      130.34      3.83 o 
  -4   1   5     3741.78     3646.42     29.95 o 
  -3   1   5      471.06      460.34      6.01 o 
  -2   1   5     6414.87     6257.62     48.47 o 
  -1   1   5       65.32      102.25      3.89 o 
   0   1   5     5803.03     5758.97     44.91 o 
   1   1   5     2564.52     2697.67     23.06 o 
   2   1   5     3856.96     3953.85     36.02 o 
   3   1   5     5194.23     5059.11     51.86 o 
   4   1   5      829.12      809.13     15.22 o 
   5   1   5     3955.50     3797.01     42.01 o 
   6   1   5        1.26        6.74      6.10 o 
   7   1   5      672.03      594.99     16.24 o 
   8   1   5       43.83       50.22      8.69 o 
   9   1   5      268.16      258.30     12.50 o 
  10   1   5       46.64       50.12     11.75 o 
 -11   2   5        1.25       -0.65      6.29 o 
 -10   2   5       41.33       33.07     11.11 o 
  -9   2   5       44.71       44.56      5.93 o 
  -8   2   5      131.29      129.92      7.06 o 
  -7   2   5      171.12      152.01      5.81 o 
  -6   2   5       16.22       16.67      3.42 o 
  -5   2   5       15.14       18.92      2.50 o 
  -4   2   5     1014.39     1040.87     10.90 o 
  -3   2   5      468.61      454.77      6.29 o 
  -2   2   5     1695.51     1505.31     14.09 o 
  -1   2   5      324.58      245.83      4.59 o 
   0   2   5     7126.20     7162.97     55.14 o 
   1   2   5     2717.18     2984.35     27.90 o 
   2   2   5     3138.26     3051.74     28.89 o 
   3   2   5      168.99      216.62      5.85 o 
   4   2   5     3294.02     3209.10     44.33 o 
   5   2   5        8.03        9.45      4.64 o 
   6   2   5     1038.22     1053.69     17.45 o 
   7   2   5      803.37      741.54     18.44 o 
   8   2   5     1645.69     1529.68     33.21 o 
   9   2   5        5.48        5.92      7.62 o 
  10   2   5      565.56      577.95     18.79 o 
 -11   3   5        1.09        0.68      6.56 o 
 -10   3   5      370.18      363.76     18.65 o 
  -9   3   5      125.33      114.64      7.13 o 
  -8   3   5      188.15      197.00      7.91 o 
  -7   3   5      119.67      113.89      5.52 o 
  -6   3   5     1653.99     1568.71     15.75 o 
  -5   3   5        0.01        0.46      2.90 o 
  -4   3   5     2741.40     2470.22     21.66 o 
  -3   3   5       76.74       87.84      3.45 o 
  -2   3   5    10804.59    10378.93     86.32 o 
  -1   3   5     2889.29     2938.66     28.95 o 
   0   3   5     6621.79     6910.40     59.40 o 
   1   3   5     2112.28     2189.50     31.94 o 
   2   3   5      832.90      813.75     10.84 o 
   3   3   5     1582.93     1664.09     18.13 o 
   4   3   5      245.35      245.22      7.70 o 
   5   3   5      467.40      507.11     11.34 o 
   6   3   5     1945.21     1911.31     32.88 o 
   7   3   5      268.92      296.75     10.52 o 
   8   3   5      501.78      520.49     16.42 o 
   9   3   5      229.99      271.52     19.41 o 
  10   3   5       38.13       22.98      8.69 o 
 -11   4   5      238.08      263.69     12.75 o 
 -10   4   5      106.83      107.15      7.86 o 
  -9   4   5      322.17      314.13     10.15 o 
  -8   4   5       96.87      102.38      7.05 o 
  -7   4   5     2749.37     2734.39     28.60 o 
  -6   4   5     1625.24     1562.21     15.86 o 
  -5   4   5     4577.48     4536.36     37.11 o 
  -4   4   5      228.60      253.28      5.47 o 
  -3   4   5    13543.00    13982.27     94.68 o 
  -2   4   5       93.12      104.29      3.97 o 
  -1   4   5     9798.13     9756.04     72.59 o 
   0   4   5     4933.67     5237.60     60.84 o 
   1   4   5     3802.10     3677.62     36.24 o 
   2   4   5      952.09     1053.79     15.55 o 
   3   4   5     2355.98     2277.10     23.16 o 
   4   4   5      214.93      181.67      6.17 o 
   5   4   5        6.06        3.26      4.52 o 
   6   4   5       50.57       40.14      5.93 o 
   7   4   5        0.38        0.12      5.00 o 
   8   4   5      260.32      216.22      9.52 o 
   9   4   5        7.05       -1.79     10.84 o 
 -11   5   5      345.70      320.57     20.16 o 
 -10   5   5       58.40       81.80     18.98 o 
  -9   5   5      168.22      162.86     14.39 o 
  -8   5   5     1709.10     1702.94     24.19 o 
  -7   5   5      388.72      406.21     14.47 o 
  -6   5   5      646.78      714.41      9.53 o 
  -5   5   5       25.81       40.55      5.70 o 
  -4   5   5       12.96       28.08      3.77 o 
  -3   5   5       60.80       78.94      3.22 o 
  -2   5   5      724.20      774.31      8.73 o 
  -1   5   5       34.43       31.17      2.60 o 
   0   5   5      597.63      538.03      7.19 o 
   1   5   5     1334.48     1392.33     15.59 o 
   2   5   5     3025.71     3024.57     29.09 o 
   3   5   5     2436.56     2217.24     22.89 o 
   4   5   5     1895.44     1899.76     24.46 o 
   5   5   5     2416.36     2191.29     27.94 o 
   6   5   5        3.51        0.89      4.96 o 
   7   5   5      873.58      799.21     15.91 o 
   8   5   5        0.94       -6.81      5.25 o 
   9   5   5      399.23      391.36     14.81 o 
 -11   6   5       19.97       10.03     11.00 o 
 -10   6   5      257.35      233.18     11.89 o 
  -9   6   5      575.12      551.14     16.81 o 
  -8   6   5      291.87      298.92     18.06 o 
  -7   6   5      355.20      340.78     12.47 o 
  -6   6   5      446.64      402.45      9.66 o 
  -5   6   5      837.46      776.90     10.94 o 
  -4   6   5      280.54      321.47      6.89 o 
  -3   6   5       59.92       74.34      3.98 o 
  -2   6   5      417.35      388.50      5.85 o 
  -1   6   5     2369.08     2326.94     20.35 o 
   0   6   5      461.38      464.58      6.87 o 
   1   6   5     1513.40     1438.37     16.21 o 
   2   6   5     4260.98     4265.02     39.24 o 
   3   6   5     1675.12     1674.91     18.68 o 
   4   6   5     3553.65     3400.54     38.36 o 
   5   6   5       69.43       71.97      6.42 o 
   6   6   5     1953.24     1997.02     33.21 o 
   7   6   5       19.86       11.00      5.83 o 
   8   6   5      348.82      358.13     11.80 o 
   9   6   5       26.94       25.13      7.07 o 
 -10   7   5      303.17      317.22     13.95 o 
  -9   7   5      258.45      242.05     15.42 o 
  -8   7   5      491.27      496.90     15.44 o 
  -7   7   5        5.67       -2.99      3.97 o 
  -6   7   5     1508.32     1437.90     20.77 o 
  -5   7   5      168.63      170.83      7.18 o 
  -4   7   5     3353.75     3161.38     30.48 o 
  -3   7   5      458.89      446.92      8.00 o 
  -2   7   5     3533.11     3356.90     32.03 o 
  -1   7   5     1627.87     1533.15     19.42 o 
   0   7   5     8362.11     8201.63     62.55 o 
   1   7   5      123.95      122.92      4.46 o 
   2   7   5     1621.34     1734.24     21.88 o 
   3   7   5      462.61      471.15      9.04 o 
   4   7   5     1200.07     1226.37     18.47 o 
   5   7   5       52.01       55.72      6.25 o 
   6   7   5       16.67       25.20      6.04 o 
   7   7   5        1.08        6.24      6.05 o 
   8   7   5       18.15       27.74      6.35 o 
   9   7   5       46.62       69.85      8.17 o 
 -10   8   5      211.26      168.51     11.51 o 
  -9   8   5      205.57      212.04     11.70 o 
  -8   8   5      230.66      196.78     15.20 o 
  -7   8   5      551.46      551.18     22.59 o 
  -6   8   5      651.94      616.14     15.08 o 
  -5   8   5     5526.20     5415.51     69.32 o 
  -4   8   5      153.11      149.40      7.48 o 
  -3   8   5     3198.43     3044.79     33.66 o 
  -2   8   5        3.35       -0.60      3.04 o 
  -1   8   5     3566.29     3461.02     33.41 o 
   0   8   5      122.97      153.00      5.90 o 
   1   8   5       53.70       64.94      4.69 o 
   2   8   5      375.42      316.41      6.52 o 
   3   8   5      344.58      384.18      9.53 o 
   4   8   5      691.65      664.67     20.31 o 
   5   8   5       37.54       46.88      7.77 o 
   6   8   5      588.57      525.79     14.71 o 
   7   8   5      374.14      427.03     16.48 o 
   8   8   5       61.72       60.05      8.57 o 
 -10   9   5      108.72      128.83     11.55 o 
  -9   9   5       35.39       27.39     10.57 o 
  -8   9   5       60.63       80.01     12.40 o 
  -7   9   5      434.93      413.57     13.30 o 
  -6   9   5        0.16       -7.29      4.92 o 
  -5   9   5       56.67       61.27      7.28 o 
  -4   9   5      299.68      296.52      8.31 o 
  -3   9   5        3.48       37.92     18.29 o 
  -2   9   5      638.19      654.98     12.05 o 
  -1   9   5     1593.15     1531.16     18.25 o 
   0   9   5       12.03        8.88      4.61 o 
   1   9   5     2926.36     2954.47     30.04 o 
   2   9   5      126.06      143.39      6.26 o 
   3   9   5      899.92      827.29     15.35 o 
   4   9   5      662.20      637.67     13.80 o 
   5   9   5      354.83      337.79     10.25 o 
   6   9   5        2.94       -0.80      8.25 o 
   7   9   5      605.96      614.34     14.85 o 
   8   9   5       16.77       14.30      6.52 o 
  -9  10   5       31.77       33.64     11.75 o 
  -8  10   5        4.39        5.71      8.95 o 
  -7  10   5       47.43       62.88      7.97 o 
  -6  10   5      128.00      150.02      9.19 o 
  -5  10   5      357.81      365.97     12.22 o 
  -4  10   5     1195.28     1231.90     36.93 o 
  -3  10   5     1263.28     1305.96     18.93 o 
  -2  10   5       24.99       32.67      4.91 o 
  -1  10   5     2006.46     1978.55     22.38 o 
   0  10   5        7.56       10.22      3.99 o 
   1  10   5      814.68      753.23     13.01 o 
   2  10   5       55.66       70.58      5.45 o 
   3  10   5      421.09      401.42     16.95 o 
   4  10   5     1434.17     1451.48     29.36 o 
   5  10   5      159.52      165.96      8.74 o 
   6  10   5      416.97      440.65     12.82 o 
   7  10   5      124.10      153.26     11.45 o 
   8  10   5       81.41      130.14     17.52 o 
  -9  11   5      105.35      116.34     14.99 o 
  -8  11   5      691.30      748.85     28.03 o 
  -7  11   5      228.65      221.79     10.77 o 
  -6  11   5     1972.01     2030.24     33.87 o 
  -5  11   5       81.65       86.53      8.42 o 
  -4  11   5     1059.82     1059.75     21.60 o 
  -3  11   5      285.71      277.13      8.97 o 
  -2  11   5     1132.79     1044.95     16.89 o 
  -1  11   5        1.16        1.98      4.63 o 
   0  11   5      936.52      891.77     13.76 o 
   1  11   5      132.53      157.61      6.78 o 
   2  11   5     1786.27     1883.41     26.10 o 
   3  11   5      331.49      309.16     10.26 o 
   4  11   5      502.25      543.31     13.30 o 
   5  11   5        9.63        5.25      5.72 o 
   6  11   5        3.29        2.03      5.91 o 
   7  11   5       58.24       45.88      7.53 o 
  -8  12   5      377.22      344.07     19.84 o 
  -7  12   5      347.18      357.96     13.68 o 
  -6  12   5        5.02       10.72      6.48 o 
  -5  12   5      339.66      358.29     12.77 o 
  -4  12   5        2.26       -6.61      5.34 o 
  -3  12   5      295.82      297.19      9.41 o 
  -2  12   5       12.15        4.10      4.78 o 
  -1  12   5      140.41      130.04      7.50 o 
   0  12   5       18.90       23.65      4.70 o 
   1  12   5      289.59      294.14      8.38 o 
   2  12   5      505.82      488.80     12.30 o 
   3  12   5        5.31       14.27      5.66 o 
   4  12   5      930.31      903.57     17.65 o 
   5  12   5       79.51      100.06     10.20 o 
   6  12   5      362.11      317.41     14.44 o 
  -7  13   5       15.12       10.10      7.25 o 
  -6  13   5      113.98      135.75     10.51 o 
  -5  13   5       12.18        7.33      6.24 o 
  -4  13   5        2.13        0.77      7.49 o 
  -3  13   5       64.38       75.72      6.60 o 
  -2  13   5       57.39       61.09      6.29 o 
  -1  13   5      666.13      673.12     14.18 o 
   0  13   5      225.10      207.64      9.50 o 
   1  13   5      287.85      319.62     10.51 o 
   2  13   5      348.30      322.98     13.75 o 
   3  13   5      151.59      144.13     10.64 o 
   4  13   5        0.34        2.48      8.03 o 
   5  13   5      173.99      180.16     11.78 o 
   6  13   5       78.13       78.20     10.44 o 
  -6  14   5       26.35       32.34      7.55 o 
  -5  14   5      459.32      475.51     26.36 o 
  -4  14   5       60.73       70.21      8.41 o 
  -3  14   5     1008.77     1071.09     22.78 o 
  -2  14   5       95.04      107.74      9.47 o 
  -1  14   5      462.37      452.66     21.62 o 
   0  14   5      173.09      195.06     11.32 o 
   1  14   5      147.60      153.48     10.74 o 
   2  14   5       34.61       50.88     14.07 o 
   3  14   5      103.79      127.27     11.02 o 
   4  14   5        0.38       12.15      7.88 o 
   5  14   5       84.52      115.43     11.44 o 
  -5  15   5      248.24      245.84     17.04 o 
  -4  15   5      254.73      270.97     18.33 o 
  -3  15   5       92.26       82.06     13.15 o 
  -2  15   5      609.05      585.91     17.27 o 
  -1  15   5       45.08       53.98      8.39 o 
   0  15   5      144.76      153.79     10.90 o 
   1  15   5       60.72       59.91      9.48 o 
   2  15   5      106.04      143.74     24.10 o 
   3  15   5       16.45       10.53     10.67 o 
   4  15   5       33.10       46.65     10.94 o 
  -4  16   5        0.61       24.26     11.11 o 
  -3  16   5       49.10       44.32     13.26 o 
  -2  16   5        4.51       19.06      8.57 o 
  -1  16   5       18.45        7.36      8.30 o 
   0  16   5       88.31       92.89     10.59 o 
   1  16   5        4.81       -9.87      7.09 o 
   2  16   5       77.89       89.68     10.63 o 
 -10   0   6      978.96     1001.60     32.35 o 
  -8   0   6      990.86      967.19     20.58 o 
  -6   0   6     1999.59     1912.45     30.68 o 
  -4   0   6     3184.12     3044.99     42.77 o 
  -2   0   6     7355.11     7193.51     89.82 o 
   0   0   6       61.79       57.77      4.00 o 
   2   0   6        8.83       28.57      8.30 o 
   4   0   6      243.13      188.70     14.99 o 
   6   0   6       44.06       39.25     11.21 o 
   8   0   6       87.97       91.87     13.48 o 
 -11   1   6       15.41       18.66      8.36 o 
 -10   1   6        5.22        1.37      6.17 o 
  -9   1   6      297.67      311.01     13.74 o 
  -8   1   6      379.54      383.31      9.03 o 
  -7   1   6     1392.85     1351.36     17.45 o 
  -6   1   6       55.05       73.23      4.84 o 
  -5   1   6     2478.58     2566.42     26.73 o 
  -4   1   6     1212.81     1147.83     14.49 o 
  -3   1   6      642.08      607.15      9.55 o 
  -2   1   6     1725.59     1687.19     18.18 o 
  -1   1   6      747.02      765.02      9.01 o 
   0   1   6     8198.23     7929.16     61.19 o 
   1   1   6     1367.29     1421.93     14.36 o 
   2   1   6     3037.69     2912.46     28.42 o 
   3   1   6      273.54      286.69      8.43 o 
   4   1   6     2601.54     2580.07     31.09 o 
   5   1   6      672.48      630.18     16.39 o 
   6   1   6       44.64       45.37     12.89 o 
   7   1   6      199.04      202.06     11.74 o 
   8   1   6      269.94      311.31     13.75 o 
   9   1   6      107.67       81.81     10.36 o 
 -11   2   6        4.54       -3.37      6.98 o 
 -10   2   6        6.27        7.21      6.82 o 
  -9   2   6      142.21      119.12      7.75 o 
  -8   2   6        6.10       10.62      4.10 o 
  -7   2   6      357.91      381.16      8.69 o 
  -6   2   6      220.28      216.94      6.55 o 
  -5   2   6     2548.44     2423.68     25.58 o 
  -4   2   6      501.31      501.74      8.87 o 
  -3   2   6     4917.84     4896.23     39.36 o 
  -2   2   6      943.30     1008.48     10.85 o 
  -1   2   6     3599.70     3512.63     32.28 o 
   0   2   6     1338.00     1459.91     17.68 o 
   1   2   6     3511.31     3378.03     32.00 o 
   2   2   6       20.27       33.45      3.73 o 
   3   2   6     6231.40     6234.92     55.54 o 
   4   2   6      156.27      155.54      7.39 o 
   5   2   6     3490.59     3354.51     39.12 o 
   6   2   6       39.48       36.57      6.14 o 
   7   2   6     1166.56     1094.65     28.20 o 
   8   2   6        5.01       -2.85      7.64 o 
   9   2   6       71.34      110.47     13.42 o 
 -11   3   6      201.70      212.13     14.83 o 
 -10   3   6        0.41       -8.80      5.87 o 
  -9   3   6     1197.42     1140.66     26.34 o 
  -8   3   6      109.24      114.76      7.32 o 
  -7   3   6     3399.73     3252.97     41.38 o 
  -6   3   6     1053.20     1020.43     14.14 o 
  -5   3   6     2239.47     2196.33     34.99 o 
  -4   3   6      767.48      780.58     24.07 o 
  -3   3   6      657.41      597.38      9.53 o 
  -2   3   6     1390.00     1345.67     12.78 o 
  -1   3   6      145.38      166.67      4.42 o 
   0   3   6      341.31      333.95      6.65 o 
   1   3   6     1091.74     1011.41     12.68 o 
   2   3   6     1161.20     1063.47     13.48 o 
   3   3   6      445.26      440.34      8.59 o 
   4   3   6     1174.76     1168.64     17.90 o 
   5   3   6        3.07       15.95      5.20 o 
   6   3   6      536.79      551.73     12.93 o 
   7   3   6     1148.28     1086.38     19.34 o 
   8   3   6       66.34       96.15     12.02 o 
   9   3   6       78.64       52.73      9.81 o 
 -11   4   6      177.06      157.10     16.17 o 
 -10   4   6      136.30      158.71     10.90 o 
  -9   4   6      345.03      365.84     11.02 o 
  -8   4   6     1417.31     1447.65     22.69 o 
  -7   4   6       30.54       38.65      4.54 o 
  -6   4   6     1714.54     1687.91     21.57 o 
  -5   4   6      691.97      682.20     10.78 o 
  -4   4   6     4493.23     4403.06     36.29 o 
  -3   4   6      324.35      339.81      6.02 o 
  -2   4   6     2104.21     1934.12     16.07 o 
  -1   4   6      587.04      574.05      7.44 o 
   0   4   6     1875.95     1924.76     20.04 o 
   1   4   6      784.20      758.91     10.81 o 
   2   4   6      142.79      138.14      9.90 o 
   3   4   6      534.62      557.66      9.63 o 
   4   4   6       43.94       29.87      4.12 o 
   5   4   6     1871.95     1825.14     25.05 o 
   6   4   6      133.03      119.33      9.47 o 
   7   4   6      137.30      132.79     12.98 o 
   8   4   6      165.98      175.76      9.39 o 
   9   4   6       28.14       17.64      8.73 o 
 -11   5   6      136.84      143.30     15.10 o 
 -10   5   6        6.85       14.53      7.50 o 
  -9   5   6       74.45      102.61     14.29 o 
  -8   5   6      117.38      130.56      9.61 o 
  -7   5   6       19.00       15.11      4.70 o 
  -6   5   6      149.68      187.42      6.30 o 
  -5   5   6        1.80        3.00      3.22 o 
  -4   5   6     2907.06     2841.62     30.31 o 
  -3   5   6      419.88      444.72      7.80 o 
  -2   5   6     2772.76     2871.12     24.29 o 
  -1   5   6      222.84      196.17      4.69 o 
   0   5   6     4912.69     4433.53     40.45 o 
   1   5   6      340.86      357.47      7.48 o 
   2   5   6     3692.94     3433.77     33.10 o 
   3   5   6      368.67      351.28      7.81 o 
   4   5   6     1317.05     1337.00     19.91 o 
   5   5   6        2.65        4.61      5.20 o 
   6   5   6      283.11      287.58      9.93 o 
   7   5   6       69.08       82.51      7.98 o 
   8   5   6       85.46      132.51      9.45 o 
   9   5   6        0.71       -7.58      7.58 o 
 -10   6   6      197.31      197.65     11.55 o 
  -9   6   6      144.47      166.07     10.71 o 
  -8   6   6       88.31       80.57      8.66 o 
  -7   6   6       62.34       93.94     11.59 o 
  -6   6   6      669.73      596.08     16.13 o 
  -5   6   6        7.81       13.21      5.93 o 
  -4   6   6      523.91      467.63     10.45 o 
  -3   6   6     1123.85     1086.88     16.44 o 
  -2   6   6     1129.95     1153.22     12.13 o 
  -1   6   6     4686.63     4564.12     36.80 o 
   0   6   6      881.62      912.25     10.69 o 
   1   6   6     4742.20     4626.34     42.48 o 
   2   6   6       56.89       64.49      4.66 o 
   3   6   6     1991.51     2009.37     22.15 o 
   4   6   6        9.29       14.71      5.10 o 
   5   6   6     1332.86     1354.89     20.89 o 
   6   6   6       68.38       52.55      6.69 o 
   7   6   6      725.30      756.87     16.20 o 
   8   6   6       25.01       14.49      6.50 o 
 -10   7   6       14.80        5.95      6.68 o 
  -9   7   6      592.41      570.73     17.64 o 
  -8   7   6       99.21      105.69     12.62 o 
  -7   7   6      649.19      640.15     17.66 o 
  -6   7   6     1348.73     1322.81     26.24 o 
  -5   7   6     4671.09     4397.51     48.81 o 
  -4   7   6     1759.03     1704.65     23.04 o 
  -3   7   6      965.55      891.07     14.89 o 
  -2   7   6      200.06      201.22      5.99 o 
  -1   7   6     2341.33     2323.76     24.27 o 
   0   7   6      211.19      223.79      6.52 o 
   1   7   6      145.77      177.97      5.20 o 
   2   7   6        0.53        2.72      3.47 o 
   3   7   6       12.48       12.54      4.81 o 
   4   7   6        0.65        8.83      4.96 o 
   5   7   6      243.40      197.42      9.61 o 
   6   7   6       65.10       95.98      9.37 o 
   7   7   6       30.43       16.85      6.88 o 
   8   7   6        2.69       -8.71      5.81 o 
 -10   8   6      266.54      293.41     14.14 o 
  -9   8   6       16.44        7.48      6.92 o 
  -8   8   6      752.21      745.80     20.08 o 
  -7   8   6        4.33        2.71      6.16 o 
  -6   8   6      751.61      752.39     25.07 o 
  -5   8   6     1020.27     1009.13     21.73 o 
  -4   8   6      212.68      234.77      8.31 o 
  -3   8   6      441.87      445.51     10.54 o 
  -2   8   6       29.65       43.26      4.14 o 
  -1   8   6      326.46      320.34      7.52 o 
   0   8   6      518.39      510.75      9.57 o 
   1   8   6     1001.10     1054.11     14.51 o 
   2   8   6      548.13      549.67     10.17 o 
   3   8   6      439.44      423.40     10.79 o 
   4   8   6      324.34      343.72     10.48 o 
   5   8   6      339.87      313.49     10.29 o 
   6   8   6      208.34      202.12      9.48 o 
   7   8   6        9.12        7.17      6.25 o 
   8   8   6      169.57      155.60     17.92 o 
  -9   9   6        3.91      -10.01      6.67 o 
  -8   9   6       17.47        2.43      6.48 o 
  -7   9   6      239.91      182.48     12.67 o 
  -6   9   6      161.96      191.56     10.75 o 
  -5   9   6       61.77       57.09      6.12 o 
  -4   9   6     1583.26     1602.75     23.06 o 
  -3   9   6        9.93        5.15      4.38 o 
  -2   9   6     1068.19     1096.93     14.85 o 
  -1   9   6        2.55        0.95      3.79 o 
   0   9   6     2032.55     1931.90     22.10 o 
   1   9   6      767.56      780.47     12.56 o 
   2   9   6      937.29      905.02     13.71 o 
   3   9   6      559.07      553.06     15.07 o 
   4   9   6     1563.84     1600.43     29.62 o 
   5   9   6       13.16        8.45      7.33 o 
   6   9   6     1351.65     1347.04     39.46 o 
   7   9   6       57.67       42.13      7.06 o 
  -9  10   6      250.11      274.05     13.79 o 
  -8  10   6      564.23      544.79     17.68 o 
  -7  10   6       93.72      110.60     14.29 o 
  -6  10   6      965.66      881.51     16.72 o 
  -5  10   6       72.75       91.67      6.98 o 
  -4  10   6      837.94      774.19     14.94 o 
  -3  10   6      731.50      761.67     14.73 o 
  -2  10   6      158.36      134.33      6.11 o 
  -1  10   6      721.87      736.36     12.27 o 
   0  10   6      173.75      168.95      7.50 o 
   1  10   6     1594.02     1530.19     19.33 o 
   2  10   6        3.40        5.83      4.87 o 
   3  10   6      257.85      273.51      9.81 o 
   4  10   6       27.20       42.40      6.29 o 
   5  10   6      110.18      148.82      8.94 o 
   6  10   6      270.12      264.44     14.07 o 
   7  10   6       17.13       35.40     11.16 o 
  -8  11   6      322.11      291.18     13.80 o 
  -7  11   6      208.27      200.47     11.43 o 
  -6  11   6       25.27       28.33     10.84 o 
  -5  11   6      699.20      660.83     14.44 o 
  -4  11   6       96.01       98.82      7.42 o 
  -3  11   6      887.10      822.89     15.76 o 
  -2  11   6       42.79       39.88      4.92 o 
  -1  11   6      938.20      912.73     14.14 o 
   0  11   6      200.13      186.64      7.17 o 
   1  11   6        0.43        2.05      4.18 o 
   2  11   6      260.09      245.74      9.36 o 
   3  11   6      113.44      125.16      8.07 o 
   4  11   6      145.59      147.21      9.47 o 
   5  11   6        2.33       -2.81      5.73 o 
   6  11   6       31.55       26.87      7.88 o 
  -8  12   6       32.97       48.85      9.37 o 
  -7  12   6        7.23       26.96     11.21 o 
  -6  12   6        7.82        5.51      9.81 o 
  -5  12   6        7.25       -3.95      5.98 o 
  -4  12   6       13.61       10.09      5.91 o 
  -3  12   6      199.07      191.58      8.37 o 
  -2  12   6        2.07        1.21      4.81 o 
  -1  12   6     1536.94     1553.43     23.77 o 
   0  12   6        3.29        4.48      4.30 o 
   1  12   6     1124.89     1160.96     19.69 o 
   2  12   6       29.35       32.32      6.09 o 
   3  12   6      104.88      105.33      8.06 o 
   4  12   6        2.11        7.85      6.24 o 
   5  12   6       10.37        6.14      6.23 o 
   6  12   6       21.98       10.51      8.44 o 
  -7  13   6       13.72        6.58      9.70 o 
  -6  13   6      138.02      157.41     10.34 o 
  -5  13   6      143.25      139.58     12.29 o 
  -4  13   6      607.16      705.15     28.90 o 
  -3  13   6      705.77      643.43     14.56 o 
  -2  13   6      190.69      214.40      8.97 o 
  -1  13   6      241.27      216.56      8.02 o 
   0  13   6      478.19      492.79     11.08 o 
   1  13   6        0.57       -6.49      6.26 o 
   2  13   6      278.39      282.27     10.60 o 
   3  13   6       26.32       18.43     10.03 o 
   4  13   6      545.46      547.43     28.09 o 
   5  13   6       44.99       25.45      8.52 o 
  -6  14   6      556.75      553.69     16.86 o 
  -5  14   6      219.19      250.73     12.39 o 
  -4  14   6      151.95      152.61     10.98 o 
  -3  14   6      260.62      277.48     10.39 o 
  -2  14   6       36.39       35.36      8.72 o 
  -1  14   6        3.92        8.20      4.95 o 
   0  14   6       26.11       21.75      6.37 o 
   1  14   6       35.08       40.78      8.17 o 
   2  14   6      215.66      227.31     12.73 o 
   3  14   6       11.02       27.80     10.94 o 
   4  14   6        6.66       22.69      8.72 o 
  -4  15   6       27.38       26.31     11.32 o 
  -3  15   6       50.96       57.58     12.08 o 
  -2  15   6       15.78       -0.59     12.45 o 
  -1  15   6       41.42       32.97      8.53 o 
   0  15   6        4.33        2.27     11.86 o 
   1  15   6       10.12        9.71      7.84 o 
   2  15   6       27.07        5.04      8.41 o 
  -2  16   6        1.55       -2.93     13.48 o 
  -1  16   6      246.58      266.78     13.19 o 
   0  16   6        3.74      -11.21      7.47 o 
 -11   0   7       94.10      111.49     14.88 o 
  -9   0   7      212.95      207.85     12.72 o 
  -7   0   7      925.89      867.44     19.31 o 
  -5   0   7      914.61      873.90     18.33 o 
  -3   0   7      331.82      323.94     10.64 o 
  -1   0   7     5411.83     5487.74     71.27 o 
   1   0   7       16.10        4.27      7.17 o 
   3   0   7      287.30      256.30     15.85 o 
   5   0   7      361.89      373.94     19.73 o 
   7   0   7     1650.44     1501.70     42.59 o 
   9   0   7      608.62      623.78     29.22 o 
 -11   1   7        6.78        1.17      7.06 o 
 -10   1   7      233.79      229.44     22.54 o 
  -9   1   7       13.94       19.20      5.42 o 
  -8   1   7       56.40       70.42      7.19 o 
  -7   1   7      548.02      539.80     10.59 o 
  -6   1   7      104.10      107.04      5.86 o 
  -5   1   7     2072.70     1950.49     22.23 o 
  -4   1   7        6.63        6.97      3.51 o 
  -3   1   7     4396.18     4317.31     41.11 o 
  -2   1   7      535.52      563.36      9.60 o 
  -1   1   7     1840.68     1774.32     17.15 o 
   0   1   7      336.48      333.31      6.37 o 
   1   1   7      288.52      267.67      5.95 o 
   2   1   7      779.51      778.31     11.70 o 
   3   1   7      548.89      528.29     11.60 o 
   4   1   7     1460.09     1428.62     26.38 o 
   5   1   7     1072.32     1111.94     43.24 o 
   6   1   7       59.89       38.42      8.62 o 
   7   1   7      259.66      289.37     14.14 o 
   8   1   7      102.39      105.26     11.43 o 
 -11   2   7        6.79        2.88      7.30 o 
 -10   2   7      243.10      269.56     12.56 o 
  -9   2   7       37.16       36.87      6.30 o 
  -8   2   7      922.50      970.24     15.00 o 
  -7   2   7      603.25      588.07     11.03 o 
  -6   2   7      420.35      447.58      9.37 o 
  -5   2   7       20.75       19.58      3.83 o 
  -4   2   7     2107.75     2068.20     30.38 o 
  -3   2   7        0.04       -1.20      3.22 o 
  -2   2   7     5317.95     5002.04     45.27 o 
  -1   2   7      218.72      211.49      5.13 o 
   0   2   7     5606.61     5310.75     43.10 o 
   1   2   7      104.46      103.84      4.90 o 
   2   2   7     3368.56     3312.20     32.47 o 
   3   2   7       12.50        7.30      3.85 o 
   4   2   7       27.34       25.08      5.64 o 
   5   2   7       77.91       84.09      7.91 o 
   6   2   7       22.09       63.21     16.34 o 
   7   2   7       82.24       83.37      9.84 o 
   8   2   7       20.93       54.18      9.82 o 
 -11   3   7       20.76       22.32     11.75 o 
 -10   3   7      273.86      275.24     10.37 o 
  -9   3   7      422.41      442.43     12.13 o 
  -8   3   7      158.03      144.08      6.66 o 
  -7   3   7      219.68      235.61      7.48 o 
  -6   3   7       24.46       12.60      5.42 o 
  -5   3   7      487.46      484.59      9.48 o 
  -4   3   7      981.16      976.47     13.68 o 
  -3   3   7      272.19      266.88      7.00 o 
  -2   3   7      271.77      243.27      5.48 o 
  -1   3   7      890.20      881.93     11.71 o 
   0   3   7      241.10      262.03      6.42 o 
   1   3   7      505.07      471.09      8.59 o 
   2   3   7     1865.36     1694.34     19.36 o 
   3   3   7      738.74      723.03     11.50 o 
   4   3   7     1650.27     1500.93     21.96 o 
   5   3   7       19.12       17.70      5.47 o 
   6   3   7     1127.64      974.62     21.88 o 
   7   3   7       43.59       60.32      9.75 o 
   8   3   7      143.21      148.26     12.10 o 
 -11   4   7       29.83       43.02     12.51 o 
 -10   4   7      122.41      151.32     11.86 o 
  -9   4   7      292.79      279.62     12.92 o 
  -8   4   7      107.93      118.64      8.23 o 
  -7   4   7      127.38      120.21      6.09 o 
  -6   4   7       44.28       54.68      5.90 o 
  -5   4   7       52.69       50.62      4.47 o 
  -4   4   7       14.29       14.44      3.66 o 
  -3   4   7      101.40      104.00      5.31 o 
  -2   4   7      124.86      111.13      4.30 o 
  -1   4   7      719.63      735.28      9.16 o 
   0   4   7     1140.57     1083.64     14.33 o 
   1   4   7      439.94      392.92      8.02 o 
   2   4   7      253.00      261.83      7.05 o 
   3   4   7      946.84      908.30     13.78 o 
   4   4   7       66.74       60.86      6.70 o 
   5   4   7       81.55      109.44      7.66 o 
   6   4   7       68.25       60.81      7.06 o 
   7   4   7      309.30      303.64     11.41 o 
   8   4   7       11.30       10.28      9.62 o 
 -10   5   7        0.61       -6.93      6.90 o 
  -9   5   7       21.66       35.20      8.33 o 
  -8   5   7       58.63       65.91      9.05 o 
  -7   5   7      751.44      757.79     15.30 o 
  -6   5   7        0.68       -4.38      5.18 o 
  -5   5   7     1825.24     1767.25     25.12 o 
  -4   5   7       24.93       27.27      5.68 o 
  -3   5   7     4363.50     4107.76     38.31 o 
  -2   5   7      683.08      627.13      9.78 o 
  -1   5   7     4089.27     4022.29     33.13 o 
   0   5   7       51.20       55.68      4.20 o 
   1   5   7     1539.77     1640.18     18.84 o 
   2   5   7        2.97        7.01      3.87 o 
   3   5   7      314.79      307.69      7.85 o 
   4   5   7      210.87      214.92     10.53 o 
   5   5   7      548.14      587.46     13.58 o 
   6   5   7      302.07      326.87     11.25 o 
   7   5   7       90.87      115.34     17.88 o 
   8   5   7      143.04      163.31     10.03 o 
 -10   6   7       99.10      128.58     12.62 o 
  -9   6   7      146.60      127.47     10.14 o 
  -8   6   7      244.60      273.00     12.50 o 
  -7   6   7      725.04      681.27     32.24 o 
  -6   6   7     1036.65     1050.53     23.11 o 
  -5   6   7      530.20      505.47     15.39 o 
  -4   6   7     1201.17     1223.49     28.25 o 
  -3   6   7        5.82        3.56      4.21 o 
  -2   6   7     2315.54     2264.57     28.17 o 
  -1   6   7        0.43        0.90      2.75 o 
   0   6   7       51.07       63.37      3.87 o 
   1   6   7        3.66       -0.25      3.56 o 
   2   6   7     1169.05     1169.48     15.52 o 
   3   6   7        1.85       -3.32      4.33 o 
   4   6   7      181.31      191.81      8.54 o 
   5   6   7      316.04      269.89     10.04 o 
   6   6   7      545.27      615.44     14.68 o 
   7   6   7      232.36      211.96     10.26 o 
   8   6   7        2.81       -9.40      6.27 o 
 -10   7   7      133.99      133.20     11.01 o 
  -9   7   7      199.85      213.29     13.59 o 
  -8   7   7      460.56      434.07     15.55 o 
  -7   7   7      299.79      284.61     12.54 o 
  -6   7   7      488.91      416.70     14.55 o 
  -5   7   7       35.10       34.29      7.55 o 
  -4   7   7      247.04      221.82     10.85 o 
  -3   7   7       29.08       26.24     10.33 o 
  -2   7   7       28.07       52.53      5.49 o 
  -1   7   7      320.24      329.87      7.69 o 
   0   7   7      737.05      770.45     11.91 o 
   1   7   7      889.03      897.19     13.28 o 
   2   7   7      687.43      636.70     10.94 o 
   3   7   7      162.95      148.74      7.71 o 
   4   7   7      528.11      466.02     11.98 o 
   5   7   7      252.47      222.65      9.33 o 
   6   7   7      429.12      408.45     12.27 o 
   7   7   7        0.26        3.33      6.22 o 
  -9   8   7       33.16       37.88     11.38 o 
  -8   8   7       44.71       75.18     10.03 o 
  -7   8   7      267.81      253.13     12.35 o 
  -6   8   7      384.28      379.24     30.51 o 
  -5   8   7      381.23      392.35     17.09 o 
  -4   8   7      492.82      489.43     15.20 o 
  -3   8   7        3.72        7.66      6.56 o 
  -2   8   7      820.20      828.96     15.11 o 
  -1   8   7       47.00       51.14      5.62 o 
   0   8   7     1413.15     1249.01     16.42 o 
   1   8   7      219.40      205.73      6.99 o 
   2   8   7      593.17      571.62     10.82 o 
   3   8   7      644.97      675.37     17.70 o 
   4   8   7       26.95       42.34      7.98 o 
   5   8   7      211.71      193.46     11.74 o 
   6   8   7       22.39       41.73     12.89 o 
   7   8   7       19.38       23.59      6.91 o 
  -9   9   7      320.51      359.10     15.36 o 
  -8   9   7       34.56       14.61      7.65 o 
  -7   9   7      270.48      316.80     13.71 o 
  -6   9   7       37.20       24.50      7.69 o 
  -5   9   7      299.32      306.01     12.86 o 
  -4   9   7      218.28      204.45      8.44 o 
  -3   9   7     1045.59     1009.35     17.35 o 
  -2   9   7      126.08      112.59      6.89 o 
  -1   9   7     1930.86     1953.10     26.76 o 
   0   9   7      396.90      428.18      9.55 o 
   1   9   7     1323.22     1419.53     18.45 o 
   2   9   7        2.97        4.58      5.10 o 
   3   9   7      385.07      398.43     11.34 o 
   4   9   7      146.57      151.15     10.96 o 
   5   9   7       36.02       64.49      9.15 o 
   6   9   7        0.92       -1.05      7.38 o 
   7   9   7        0.08      -12.86      8.57 o 
  -8  10   7      221.79      214.65     12.46 o 
  -7  10   7      165.44      132.20     10.33 o 
  -6  10   7      802.65      782.57     20.80 o 
  -5  10   7      590.79      499.37     16.19 o 
  -4  10   7      594.11      605.10     13.49 o 
  -3  10   7      209.50      185.76      8.45 o 
  -2  10   7      181.15      198.39      8.50 o 
  -1  10   7      173.23      164.87      8.11 o 
   0  10   7      147.33      163.29      9.36 o 
   1  10   7      661.30      639.12     11.83 o 
   2  10   7      101.37      129.92      8.17 o 
   3  10   7      793.41      816.50     16.46 o 
   4  10   7      132.83      151.47      8.77 o 
   5  10   7      462.00      432.07     13.02 o 
   6  10   7      117.21      150.87     12.17 o 
  -8  11   7      172.69      149.33     11.54 o 
  -7  11   7        0.05       -9.33      6.22 o 
  -6  11   7       36.62       46.19      8.65 o 
  -5  11   7       33.71       36.17      8.22 o 
  -4  11   7       10.97        5.84      5.12 o 
  -3  11   7        2.64        4.87      7.70 o 
  -2  11   7      377.78      423.07     11.87 o 
  -1  11   7       59.57       64.32      6.84 o 
   0  11   7       11.51       10.85      4.66 o 
   1  11   7      174.33      151.35      7.11 o 
   2  11   7       29.96       32.30      6.12 o 
   3  11   7        1.71        3.22      5.60 o 
   4  11   7        0.73       -4.37      6.09 o 
   5  11   7        6.40        7.57      6.25 o 
  -7  12   7       19.24       12.51      8.07 o 
  -6  12   7      259.89      287.82     13.57 o 
  -5  12   7       85.39      108.49     10.84 o 
  -4  12   7     1099.69     1089.93     33.48 o 
  -3  12   7       46.43       30.83      6.24 o 
  -2  12   7      567.38      548.79     13.62 o 
  -1  12   7      219.35      244.94      9.56 o 
   0  12   7      142.04      132.17      7.06 o 
   1  12   7       80.31      106.29      8.07 o 
   2  12   7       44.21       56.90      7.17 o 
   3  12   7      194.71      203.68      9.85 o 
   4  12   7      224.88      252.58     11.17 o 
   5  12   7       23.38       15.26      9.95 o 
  -6  13   7      304.51      294.64     14.41 o 
  -5  13   7      141.57      170.51     16.55 o 
  -4  13   7       95.96       74.50      7.53 o 
  -3  13   7      266.71      276.01     10.53 o 
  -2  13   7       26.00       41.94      6.91 o 
  -1  13   7      185.63      214.33      9.58 o 
   0  13   7       10.53        5.13      5.37 o 
   1  13   7      681.09      714.98     15.77 o 
   2  13   7       42.92       56.85      8.21 o 
   3  13   7       98.88      140.61      9.27 o 
   4  13   7        0.30        1.67      6.29 o 
  -5  14   7        9.33        0.16      7.00 o 
  -4  14   7       17.44       17.71      8.91 o 
  -3  14   7      151.14      136.60      8.62 o 
  -2  14   7       16.07       12.70      6.12 o 
  -1  14   7      113.87      128.85      9.25 o 
   0  14   7       96.07      124.04     10.42 o 
   1  14   7      106.40      132.65      9.14 o 
   2  14   7       30.26       52.82      9.24 o 
  -3  15   7       15.34       14.73      7.13 o 
  -2  15   7       51.29       57.03      9.34 o 
  -1  15   7      168.68      165.21     11.31 o 
   0  15   7       38.60       48.63     12.51 o 
 -10   0   8       57.03       52.19     11.65 o 
  -8   0   8      379.13      419.99     24.80 o 
  -6   0   8      284.54      296.04     11.49 o 
  -4   0   8      461.48      529.38     14.35 o 
  -2   0   8       26.86       36.55      6.14 o 
   0   0   8      648.47      624.02     15.44 o 
   2   0   8     4185.91     4112.17     79.36 o 
   4   0   8     4918.28     4456.14     87.45 o 
   6   0   8      870.80      834.25     31.05 o 
   8   0   8       91.39       99.31     17.14 o 
 -10   1   8      250.54      278.32     17.52 o 
  -9   1   8        0.16       -6.55      4.37 o 
  -8   1   8      658.92      699.94     13.04 o 
  -7   1   8       18.49       22.48      4.78 o 
  -6   1   8      286.55      299.06      8.28 o 
  -5   1   8      601.79      613.54     11.26 o 
  -4   1   8       67.02       59.48      5.04 o 
  -3   1   8      905.79      904.04     13.42 o 
  -2   1   8      133.09      118.45      5.63 o 
  -1   1   8     2367.31     2313.72     25.28 o 
   0   1   8     2221.54     2109.47     20.55 o 
   1   1   8     1115.00     1100.41     13.15 o 
   2   1   8      556.10      546.97     10.19 o 
   3   1   8      334.26      331.20     12.58 o 
   4   1   8       25.04       27.98      8.04 o 
   5   1   8        3.35        7.00      7.44 o 
   6   1   8      332.66      322.80     15.15 o 
   7   1   8      100.89      125.56     11.92 o 
   8   1   8       19.18        5.09      9.18 o 
 -10   2   8       98.11       99.56     10.40 o 
  -9   2   8      307.59      301.89     10.66 o 
  -8   2   8        0.02       -5.78      4.34 o 
  -7   2   8      694.78      688.46     12.43 o 
  -6   2   8      395.08      393.58      9.27 o 
  -5   2   8     2759.90     2595.61     28.26 o 
  -4   2   8        0.91       -0.89      3.60 o 
  -3   2   8     3294.93     3161.07     32.48 o 
  -2   2   8        0.43       -3.38      3.25 o 
  -1   2   8      394.87      385.46      8.52 o 
   0   2   8      160.96      154.81      5.30 o 
   1   2   8       55.80       59.62      7.66 o 
   2   2   8      242.64      246.36      7.37 o 
   3   2   8        6.74       -2.75      4.87 o 
   4   2   8       17.05       15.72      5.43 o 
   5   2   8       21.80       31.40      7.95 o 
   6   2   8        0.41        4.90     12.24 o 
   7   2   8        1.05       -5.64      8.15 o 
   8   2   8       83.20       99.25     12.23 o 
 -10   3   8       71.51       88.50     10.67 o 
  -9   3   8        0.29        4.49      6.84 o 
  -8   3   8       29.33       35.46      5.30 o 
  -7   3   8      114.98      109.77      9.12 o 
  -6   3   8      204.70      219.12      7.30 o 
  -5   3   8      165.24      185.47      6.83 o 
  -4   3   8       77.16       92.26      5.60 o 
  -3   3   8      493.80      507.83      9.87 o 
  -2   3   8      105.92       95.99      5.36 o 
  -1   3   8     1949.14     1701.96     20.13 o 
   0   3   8       25.40       23.82      3.83 o 
   1   3   8     1011.22      927.17     13.24 o 
   2   3   8      144.80      144.99      6.49 o 
   3   3   8     1120.60     1056.08     15.17 o 
   4   3   8       14.69        7.34      7.47 o 
   5   3   8      254.38      264.05     10.03 o 
   6   3   8        1.20       -6.66      5.88 o 
   7   3   8      470.72      499.79     20.49 o 
 -10   4   8        8.22      -11.11     15.90 o 
  -9   4   8       18.58       22.35      8.03 o 
  -8   4   8       45.19       73.55      9.22 o 
  -7   4   8      128.92      130.47      7.84 o 
  -6   4   8      432.91      456.58      9.94 o 
  -5   4   8      302.17      274.21      7.73 o 
  -4   4   8      483.26      505.40      9.96 o 
  -3   4   8      546.17      504.87      9.83 o 
  -2   4   8     1694.68     1674.90     32.78 o 
  -1   4   8       66.62       69.44      4.61 o 
   0   4   8     1701.17     1658.66     26.97 o 
   1   4   8       82.55       91.87      5.57 o 
   2   4   8     2222.70     2154.00     24.07 o 
   3   4   8        1.22        6.05      4.23 o 
   4   4   8      884.98      867.63     16.39 o 
   5   4   8        3.71        2.04      5.60 o 
   6   4   8      473.43      480.14     13.53 o 
   7   4   8        0.03       -2.40      6.36 o 
 -10   5   8      182.91      200.68     16.98 o 
  -9   5   8       18.50       17.73      8.02 o 
  -8   5   8      368.67      388.71     14.94 o 
  -7   5   8      452.48      448.99     12.33 o 
  -6   5   8      758.24      753.94     15.57 o 
  -5   5   8      209.07      201.35     11.43 o 
  -4   5   8      121.82      116.13      7.36 o 
  -3   5   8      263.28      275.86     11.67 o 
  -2   5   8     1551.96     1546.17     21.69 o 
  -1   5   8       63.99       83.25      5.08 o 
   0   5   8      843.65      732.78     15.59 o 
   1   5   8      173.25      200.98      6.78 o 
   2   5   8      507.90      496.36      9.98 o 
   3   5   8      271.96      262.18      7.80 o 
   4   5   8        3.98        8.24      5.62 o 
   5   5   8      357.82      396.45     12.40 o 
   6   5   8       27.25        2.94      5.99 o 
   7   5   8        3.49       -4.77      6.30 o 
 -10   6   8       70.63       63.10     21.67 o 
  -9   6   8      398.49      397.06     15.62 o 
  -8   6   8        2.94        4.15      7.14 o 
  -7   6   8      917.04      906.90     17.73 o 
  -6   6   8      158.15      157.72     10.01 o 
  -5   6   8     1034.25      965.51     22.17 o 
  -4   6   8       10.70       32.76      7.15 o 
  -3   6   8      141.92      128.60      9.11 o 
  -2   6   8      107.73      110.81      9.24 o 
  -1   6   8       56.19       80.28      6.20 o 
   0   6   8      175.31      182.73      7.73 o 
   1   6   8       93.95      112.33      5.77 o 
   2   6   8      350.98      327.27      8.38 o 
   3   6   8        0.03       -4.10      5.01 o 
   4   6   8     1143.34     1039.44     18.61 o 
   5   6   8      263.09      241.64      9.98 o 
   6   6   8       20.51       11.57      6.25 o 
   7   6   8       82.70       62.83      8.38 o 
  -9   7   8        4.30       -0.23     14.72 o 
  -8   7   8       74.61       82.59      9.98 o 
  -7   7   8        0.37        8.47      7.12 o 
  -6   7   8       22.89       18.18      7.23 o 
  -5   7   8      558.65      595.85     17.56 o 
  -4   7   8        3.62       -1.28     10.78 o 
  -3   7   8      249.62      255.48     11.34 o 
  -2   7   8      193.79      181.11     10.29 o 
  -1   7   8     1313.88     1251.92     21.46 o 
   0   7   8       73.67       62.22      7.04 o 
   1   7   8      979.60      938.23     14.05 o 
   2   7   8        3.04       -6.61      4.41 o 
   3   7   8      749.94      749.71     19.00 o 
   4   7   8      195.79      223.03      9.71 o 
   5   7   8      453.49      466.54     13.09 o 
   6   7   8      114.65      114.72      9.13 o 
  -9   8   8       65.63       59.91      9.47 o 
  -8   8   8       25.34       35.01      8.55 o 
  -7   8   8      142.25      123.92     10.88 o 
  -6   8   8       22.58       36.80      8.52 o 
  -5   8   8       89.99       95.53     13.59 o 
  -4   8   8      476.06      490.14     15.73 o 
  -3   8   8      341.82      338.89     13.04 o 
  -2   8   8      829.41      884.06     16.26 o 
  -1   8   8      783.81      781.61     15.01 o 
   0   8   8     1258.99     1265.66     20.19 o 
   1   8   8      191.93      195.40      7.16 o 
   2   8   8      199.18      212.77      8.79 o 
   3   8   8      147.49      164.85     10.66 o 
   4   8   8      314.85      349.02     14.43 o 
   5   8   8        1.69      -10.41      6.94 o 
   6   8   8      113.54      179.39     15.47 o 
  -8   9   8       41.29       58.83      9.59 o 
  -7   9   8       10.63        6.35      7.45 o 
  -6   9   8     1228.80     1150.69     26.22 o 
  -5   9   8      303.63      273.05     12.77 o 
  -4   9   8      716.57      718.00     19.24 o 
  -3   9   8        1.34       -0.27      6.10 o 
  -2   9   8      739.58      722.90     14.72 o 
  -1   9   8      151.93      144.09      7.82 o 
   0   9   8      132.88      140.10      7.67 o 
   1   9   8      110.35      105.07      6.41 o 
   2   9   8        7.39       12.04      5.88 o 
   3   9   8        2.34       -0.30      6.45 o 
   4   9   8        0.47        4.83      9.81 o 
   5   9   8        0.22       -8.30      7.57 o 
   6   9   8        3.93       -7.80     16.87 o 
  -8  10   8      161.18      137.69     14.66 o 
  -7  10   8      315.23      347.52     15.02 o 
  -6  10   8       26.82       15.56      7.79 o 
  -5  10   8       17.47       19.10     10.30 o 
  -4  10   8       21.66       35.91      7.78 o 
  -3  10   8        2.62        4.72      6.74 o 
  -2  10   8      607.42      607.99     19.00 o 
  -1  10   8      176.27      184.27      8.55 o 
   0  10   8      257.74      287.83     10.09 o 
   1  10   8       49.13       64.36      6.98 o 
   2  10   8      164.84      155.35      8.50 o 
   3  10   8       10.93       21.55      6.30 o 
   4  10   8       41.81       41.56     11.73 o 
   5  10   8       64.13       84.80      8.45 o 
  -7  11   8      221.66      250.17     13.84 o 
  -6  11   8       76.64       72.21     10.25 o 
  -5  11   8      347.19      390.14     18.49 o 
  -4  11   8      206.86      191.46     11.78 o 
  -3  11   8       62.67       76.93      9.48 o 
  -2  11   8       36.38       33.22      6.28 o 
  -1  11   8      263.67      278.15     10.11 o 
   0  11   8       32.74       31.37      6.12 o 
   1  11   8      254.38      267.41     16.23 o 
   2  11   8        2.58        5.95      5.79 o 
   3  11   8      544.70      587.40     14.78 o 
   4  11   8       28.50       28.87      7.18 o 
  -6  12   8       64.28       76.22     10.51 o 
  -5  12   8       58.50       81.13     19.95 o 
  -4  12   8      137.31      153.14     11.36 o 
  -3  12   8       43.87       33.87      8.59 o 
  -2  12   8      165.08      188.67      9.34 o 
  -1  12   8      150.50      162.68      8.77 o 
   0  12   8      112.13      123.80      8.24 o 
   1  12   8      578.04      623.04     18.48 o 
   2  12   8      121.97      151.95      9.39 o 
   3  12   8       70.36       87.39      8.30 o 
  -5  13   8       13.18        9.74      8.56 o 
  -4  13   8      313.42      283.49     14.10 o 
  -3  13   8        8.60       11.34      5.87 o 
  -2  13   8      109.18      123.28      8.83 o 
  -1  13   8      133.33      156.44      8.73 o 
   0  13   8        8.17      -10.25      6.98 o 
   1  13   8       54.34       54.84      8.84 o 
   2  13   8       28.00       21.11      9.00 o 
  -3  14   8       15.25        8.15      6.48 o 
  -2  14   8      259.25      269.12     10.80 o 
  -1  14   8        4.07       -7.00      6.48 o 
   0  14   8      290.00      304.84     13.90 o 
  -9   0   9      114.95      153.03     10.71 o 
  -7   0   9       11.64        7.38      6.43 o 
  -5   0   9      461.43      458.95     14.44 o 
  -3   0   9     1503.86     1497.84     27.39 o 
  -1   0   9     2845.85     2816.95     42.84 o 
   1   0   9     1583.01     1520.84     27.55 o 
   3   0   9      108.02      115.16     13.05 o 
   5   0   9       33.15       59.20     14.23 o 
   7   0   9      238.95      278.30     21.24 o 
 -10   1   9       32.95       45.46      8.46 o 
  -9   1   9       23.14       19.19      5.99 o 
  -8   1   9      331.48      342.99      9.70 o 
  -7   1   9      109.69      107.09      8.39 o 
  -6   1   9      480.74      483.88     10.56 o 
  -5   1   9      599.80      575.10     11.34 o 
  -4   1   9      894.15      894.09     14.12 o 
  -3   1   9      261.19      234.65      7.65 o 
  -2   1   9      610.17      591.17     11.00 o 
  -1   1   9       46.71       49.03      5.01 o 
   0   1   9      290.73      274.37      9.26 o 
   1   1   9      560.37      507.65     11.94 o 
   2   1   9      320.82      300.38      9.80 o 
   3   1   9      503.42      412.41     14.26 o 
   4   1   9      342.61      338.11     13.83 o 
   5   1   9      151.12      140.68     14.50 o 
   6   1   9       32.73       30.89      9.30 o 
   7   1   9        4.68      -12.45      8.54 o 
 -10   2   9      169.10      178.65     16.44 o 
  -9   2   9        5.58       -1.58      5.70 o 
  -8   2   9      280.73      280.15      8.90 o 
  -7   2   9        1.22       -6.26      4.17 o 
  -6   2   9       70.38       67.36      5.85 o 
  -5   2   9        6.99        0.66      3.93 o 
  -4   2   9        0.61        2.42      3.89 o 
  -3   2   9      154.38      152.95      7.19 o 
  -2   2   9      337.50      339.14      8.54 o 
  -1   2   9      616.76      612.66     11.24 o 
   0   2   9      213.51      211.64      8.26 o 
   1   2   9       34.37       39.98      4.80 o 
   2   2   9        4.80       -1.66      3.99 o 
   3   2   9        8.63        8.69      5.27 o 
   4   2   9        2.08       -1.21      7.16 o 
   5   2   9        0.01        1.19     11.11 o 
   6   2   9      505.28      490.07     17.59 o 
   7   2   9        1.49      -12.54     22.00 o 
 -10   3   9        5.26       12.63      7.84 o 
  -9   3   9       90.53      131.77     11.58 o 
  -8   3   9      239.75      286.12     10.73 o 
  -7   3   9       81.38       83.32      7.58 o 
  -6   3   9      767.07      786.30     13.46 o 
  -5   3   9       28.36       37.68      4.84 o 
  -4   3   9      995.18      979.18     14.93 o 
  -3   3   9       28.84       41.68      5.88 o 
  -2   3   9      158.97      160.64      6.53 o 
  -1   3   9        8.38        9.09      4.71 o 
   0   3   9      200.84      213.94      8.32 o 
   1   3   9       61.47       61.23      5.25 o 
   2   3   9      850.64      820.04     13.33 o 
   3   3   9      512.85      487.62     10.42 o 
   4   3   9      756.38      801.03     16.15 o 
   5   3   9      163.00      158.37      9.05 o 
   6   3   9       88.13      105.73     11.49 o 
   7   3   9       57.23       60.31     11.01 o 
  -9   4   9       31.60       53.41     11.59 o 
  -8   4   9      530.05      498.91     13.59 o 
  -7   4   9      208.97      257.07     10.12 o 
  -6   4   9      215.19      200.60      8.97 o 
  -5   4   9      323.90      377.70     17.77 o 
  -4   4   9       40.75       49.27      5.20 o 
  -3   4   9     2840.33     2795.63     30.35 o 
  -2   4   9        4.31       -0.76      5.57 o 
  -1   4   9     1001.74      969.81     16.58 o 
   0   4   9      166.80      158.10      7.83 o 
   1   4   9     1410.03     1411.20     18.14 o 
   2   4   9        1.72        3.90      4.09 o 
   3   4   9       17.41       28.58      5.07 o 
   4   4   9      104.40      100.54      7.85 o 
   5   4   9      458.08      493.20     13.54 o 
   6   4   9      296.04      282.28     11.60 o 
  -9   5   9       54.01       45.18      9.51 o 
  -8   5   9      137.51      137.55     10.63 o 
  -7   5   9       95.14       97.09      8.37 o 
  -6   5   9        7.34       10.55      5.67 o 
  -5   5   9      421.84      382.36     11.42 o 
  -4   5   9        5.34        2.48      5.07 o 
  -3   5   9      106.74       92.19     16.39 o 
  -2   5   9       79.05      106.15      9.03 o 
  -1   5   9      116.42      122.64      7.13 o 
   0   5   9      370.15      359.48     10.17 o 
   1   5   9      289.65      271.34      7.85 o 
   2   5   9       79.15       88.17      8.81 o 
   3   5   9       31.78       18.23      5.92 o 
   4   5   9       88.73       81.32      7.97 o 
   5   5   9       78.19       75.76      8.13 o 
   6   5   9        3.30       -1.23      6.74 o 
  -9   6   9       36.22       50.09      9.15 o 
  -8   6   9        7.16       -4.17      6.98 o 
  -7   6   9        2.86       -6.84      6.80 o 
  -6   6   9       52.01       59.13      8.64 o 
  -5   6   9      118.51      123.80      9.75 o 
  -4   6   9       44.88       54.08      8.18 o 
  -3   6   9        2.46       -0.63      6.32 o 
  -2   6   9       51.44       48.77      8.13 o 
  -1   6   9     1172.14     1048.66     23.72 o 
   0   6   9       11.14       13.35      5.23 o 
   1   6   9      197.76      187.44     10.94 o 
   2   6   9      338.45      326.31     10.24 o 
   3   6   9      109.41      113.00      8.00 o 
   4   6   9      144.68      141.48      9.16 o 
   5   6   9        1.68       -8.05      9.32 o 
   6   6   9       60.85       66.98      8.17 o 
  -9   7   9       10.16        5.01      9.22 o 
  -8   7   9       67.49       96.32     10.83 o 
  -7   7   9       13.95       20.73      8.07 o 
  -6   7   9      281.71      326.69     14.06 o 
  -5   7   9      134.91      126.79     10.06 o 
  -4   7   9      824.24      826.11     20.92 o 
  -3   7   9      236.67      217.91     11.09 o 
  -2   7   9     1139.59     1218.99     53.05 o 
  -1   7   9       93.41      105.31     12.45 o 
   0   7   9      745.50      771.18     15.12 o 
   1   7   9       12.09        8.90      5.42 o 
   2   7   9       43.10       58.24     12.83 o 
   3   7   9        3.16       -6.57      7.98 o 
   4   7   9      190.85      194.63     11.88 o 
   5   7   9        7.84       13.66      8.08 o 
  -8   8   9       55.29       53.13      9.56 o 
  -7   8   9      163.26      187.08     21.35 o 
  -6   8   9      273.23      251.47     16.61 o 
  -5   8   9      455.32      485.08     16.58 o 
  -4   8   9       18.72       10.64      6.98 o 
  -3   8   9      223.55      225.97     11.42 o 
  -2   8   9      236.51      221.63     11.77 o 
  -1   8   9      160.91      191.99     11.05 o 
   0   8   9      175.49      179.65      8.49 o 
   1   8   9      369.25      378.12     11.18 o 
   2   8   9        4.57        5.38     11.91 o 
   3   8   9      473.09      555.76     21.24 o 
   4   8   9       46.93       37.81      8.85 o 
   5   8   9      225.03      255.24     13.92 o 
  -8   9   9       81.45       71.79     23.67 o 
  -7   9   9      373.18      344.96     15.36 o 
  -6   9   9       43.30       48.94     14.07 o 
  -5   9   9       12.38       15.30      7.62 o 
  -4   9   9        2.34       -1.18      6.63 o 
  -3   9   9       37.23       65.57     23.56 o 
  -2   9   9       15.52        5.42      9.33 o 
  -1   9   9        0.07       -9.43      6.29 o 
   0   9   9        0.42       -0.42      5.66 o 
   1   9   9        9.65        2.76      5.20 o 
   2   9   9      115.21      121.68     10.13 o 
   3   9   9       31.63       23.38      7.35 o 
   4   9   9       95.26       68.76      9.95 o 
  -7  10   9      255.94      242.94     13.78 o 
  -6  10   9       39.03       43.48      9.34 o 
  -5  10   9      293.38      300.07     14.72 o 
  -4  10   9        7.05       -5.10      6.77 o 
  -3  10   9      142.11      139.90     10.56 o 
  -2  10   9       21.71       20.82      7.69 o 
  -1  10   9       39.44       38.92      8.31 o 
   0  10   9       77.36       89.58      7.73 o 
   1  10   9       57.89       71.95     12.13 o 
   2  10   9      101.71      121.53     10.81 o 
   3  10   9       40.61       36.88      8.84 o 
   4  10   9       12.93       11.19      6.63 o 
  -6  11   9       11.04       26.95      8.97 o 
  -5  11   9       63.96       42.31      9.50 o 
  -4  11   9      154.78      183.48     11.97 o 
  -3  11   9       43.72       41.13      8.84 o 
  -2  11   9      832.29      840.44     22.30 o 
  -1  11   9       57.20       72.81     10.24 o 
   0  11   9      828.86      872.19     18.55 o 
   1  11   9      163.22      201.56     20.54 o 
   2  11   9      125.61      144.41     14.23 o 
   3  11   9       11.66        2.50     14.50 o 
  -5  12   9      157.15      159.96     11.96 o 
  -4  12   9      240.01      228.02     17.74 o 
  -3  12   9       15.44       10.68      7.97 o 
  -2  12   9       73.05       91.81     10.60 o 
  -1  12   9        6.74       11.07      5.95 o 
   0  12   9      117.66      136.44     10.49 o 
   1  12   9       10.58       21.14      7.93 o 
   2  12   9      206.76      227.00     13.80 o 
  -3  13   9        8.18        4.29      7.89 o 
  -2  13   9       70.79       79.24     10.29 o 
  -1  13   9        1.69       -1.86      6.61 o 
   0  13   9      119.11      127.57     17.52 o 
  -8   0  10      205.89      233.70     12.46 o 
  -6   0  10      952.61      942.18     22.03 o 
  -4   0  10      837.67      795.15     19.50 o 
  -2   0  10      109.58      110.82      8.66 o 
   0   0  10        3.59       -2.05      5.91 o 
   2   0  10        1.57       16.28      9.81 o 
   4   0  10        2.81        9.38     10.46 o 
   6   0  10       14.24       18.01     12.40 o 
  -9   1  10       57.97       71.81      6.87 o 
  -8   1  10      114.08      113.88      7.47 o 
  -7   1  10       14.22       20.21      5.16 o 
  -6   1  10       43.19       60.11      5.87 o 
  -5   1  10       74.33       89.34      6.35 o 
  -4   1  10       45.98       65.90      5.76 o 
  -3   1  10      171.07      159.20      7.10 o 
  -2   1  10      467.78      464.61     10.30 o 
  -1   1  10      304.76      298.40      8.51 o 
   0   1  10       83.00       94.37      6.46 o 
   1   1  10      177.29      177.24      8.69 o 
   2   1  10      215.29      220.42     11.20 o 
   3   1  10       83.28      106.89     10.54 o 
   4   1  10       59.19       68.95      9.86 o 
   5   1  10        3.72       -2.21     19.89 o 
   6   1  10      304.83      310.27     20.16 o 
  -9   2  10       34.74       41.96      7.56 o 
  -8   2  10        8.73        5.81      4.96 o 
  -7   2  10       49.44       69.22      6.29 o 
  -6   2  10       27.46       25.86      5.07 o 
  -5   2  10        2.36        2.85      4.25 o 
  -4   2  10      139.83      137.23      6.65 o 
  -3   2  10      210.49      236.99      9.80 o 
  -2   2  10       17.91       16.67      4.52 o 
  -1   2  10      326.32      335.07      8.91 o 
   0   2  10       25.93       24.52      5.65 o 
   1   2  10      958.61      941.91     17.36 o 
   2   2  10       73.52       74.97      7.29 o 
   3   2  10      576.12      560.36     17.01 o 
   4   2  10      113.49      139.31     11.51 o 
   5   2  10       83.97      100.52     14.88 o 
   6   2  10        7.50       -1.04     12.62 o 
  -9   3  10      108.90      140.30     11.14 o 
  -8   3  10       20.73       17.95      6.67 o 
  -7   3  10      109.64      127.71      9.05 o 
  -6   3  10       66.33       81.03      7.89 o 
  -5   3  10        5.71       13.82      4.71 o 
  -4   3  10        6.92        1.38      4.36 o 
  -3   3  10      740.98      720.78     13.05 o 
  -2   3  10        1.19       -5.41      3.79 o 
  -1   3  10     1141.21     1108.27     19.27 o 
   0   3  10      132.49      149.19      7.92 o 
   1   3  10      281.51      259.86      9.39 o 
   2   3  10      357.88      362.48     11.29 o 
   3   3  10      112.48       85.40      7.35 o 
   4   3  10      121.79      152.98      8.87 o 
   5   3  10       46.94       30.81      9.24 o 
  -9   4  10        6.04        8.95      8.07 o 
  -8   4  10      270.13      306.55     11.48 o 
  -7   4  10       28.53       36.47      6.88 o 
  -6   4  10      248.64      253.42     10.18 o 
  -5   4  10       51.42       32.94      6.61 o 
  -4   4  10      517.25      497.87     13.09 o 
  -3   4  10      311.82      278.56     10.06 o 
  -2   4  10        2.37        0.43      4.59 o 
  -1   4  10       18.86       12.39      5.15 o 
   0   4  10       39.02       49.71      6.14 o 
   1   4  10      301.44      268.26      9.75 o 
   2   4  10       14.94       24.35      6.21 o 
   3   4  10      238.66      194.49      9.21 o 
   4   4  10       11.88       19.21      7.06 o 
   5   4  10        1.09       -0.17      6.41 o 
  -8   5  10       41.28       26.32      6.78 o 
  -7   5  10      110.14      132.55      8.90 o 
  -6   5  10        8.17       12.56      6.09 o 
  -5   5  10       19.06       17.98      6.08 o 
  -4   5  10       54.34       89.35      9.43 o 
  -3   5  10      138.14      128.35      9.83 o 
  -2   5  10      671.08      642.20     18.18 o 
  -1   5  10       57.27       55.79      8.73 o 
   0   5  10      275.24      264.44     12.39 o 
   1   5  10      155.34      154.11     15.53 o 
   2   5  10      176.83      190.17      7.58 o 
   3   5  10        0.08       -8.60      8.88 o 
   4   5  10      172.32      191.58      9.63 o 
   5   5  10       36.70       37.65      7.74 o 
  -8   6  10        6.60      -10.30      6.86 o 
  -7   6  10       31.02       56.50     11.91 o 
  -6   6  10      158.35      161.04     11.07 o 
  -5   6  10       97.27      123.20     10.03 o 
  -4   6  10      111.63      123.72     10.25 o 
  -3   6  10      236.10      265.82     12.88 o 
  -2   6  10      208.39      180.88     10.67 o 
  -1   6  10      120.67      117.67      9.84 o 
   0   6  10       46.60       51.16      8.54 o 
   1   6  10      139.31      134.58     10.42 o 
   2   6  10       99.54      115.12      7.72 o 
   3   6  10       97.66      123.92     10.34 o 
   4   6  10        6.61       21.13      8.08 o 
   5   6  10       81.44      140.52     11.99 o 
  -8   7  10       77.21       87.25     11.23 o 
  -7   7  10      356.62      346.36     15.13 o 
  -6   7  10       78.25       85.91     10.32 o 
  -5   7  10      283.57      284.76     13.45 o 
  -4   7  10        3.42       -7.68      6.43 o 
  -3   7  10      451.68      446.45     15.74 o 
  -2   7  10       84.39       98.21     10.17 o 
  -1   7  10       16.68        9.05      6.89 o 
   0   7  10       27.46       47.18      9.97 o 
   1   7  10       10.43       15.30      7.34 o 
   2   7  10      226.29      226.44     11.41 o 
   3   7  10       25.77       41.87     11.43 o 
   4   7  10       70.43       90.94     10.36 o 
  -7   8  10       26.86       10.03     10.08 o 
  -6   8  10        3.57      -13.59      9.06 o 
  -5   8  10        1.28        0.93      7.05 o 
  -4   8  10        0.83       -4.86     10.14 o 
  -3   8  10        2.62       -2.45      6.63 o 
  -2   8  10      144.61      149.78     11.28 o 
  -1   8  10       67.24       88.51     25.99 o 
   0   8  10      236.73      263.93     12.88 o 
   1   8  10       95.85      100.39     10.33 o 
   2   8  10       20.98       30.05      8.11 o 
   3   8  10      205.32      188.22     11.76 o 
   4   8  10       54.44       32.82      8.91 o 
  -6   9  10       39.36       64.31      9.98 o 
  -5   9  10       12.34        5.75      7.60 o 
  -4   9  10        0.37       -9.14      6.44 o 
  -3   9  10        3.07       -2.71      8.84 o 
  -2   9  10        4.10       -6.50      7.28 o 
  -1   9  10       77.41       77.25      9.87 o 
   0   9  10      240.13      259.96     13.10 o 
   1   9  10       47.81       35.04     12.51 o 
   2   9  10      265.72      289.44     13.79 o 
   3   9  10       16.11        7.11      7.97 o 
  -5  10  10      108.00      141.29     12.57 o 
  -4  10  10       81.59       96.05     12.18 o 
  -3  10  10      299.30      324.72     28.20 o 
  -2  10  10      186.59      177.43     11.85 o 
  -1  10  10      167.97      167.40     11.74 o 
   0  10  10      231.00      230.10     12.69 o 
   1  10  10        9.72       14.88     11.75 o 
   2  10  10        0.64        8.27      7.64 o 
  -4  11  10       22.70       14.67      8.35 o 
  -3  11  10      130.64      140.57     11.61 o 
  -2  11  10       57.29       75.55     15.42 o 
  -1  11  10       16.53        9.00      7.89 o 
   0  11  10        1.07       -6.69     10.57 o 
   1  11  10       26.26       44.99      8.73 o 
  -7   0  11       54.44       44.36     13.05 o 
  -5   0  11      107.07      103.92     10.00 o 
  -3   0  11       22.26       17.37      8.95 o 
  -1   0  11      156.91      174.78     22.32 o 
   1   0  11       91.56      100.82     13.80 o 
   3   0  11       29.68       25.34     11.97 o 
  -8   1  11        0.11       -2.74      4.88 o 
  -7   1  11      170.52      207.37      8.33 o 
  -6   1  11       69.20       71.45      6.59 o 
  -5   1  11      156.51      173.52      7.66 o 
  -4   1  11       91.32      106.68      7.10 o 
  -3   1  11       11.25       13.60      5.72 o 
  -2   1  11        2.35        5.00      4.69 o 
  -1   1  11       69.45       88.38      6.57 o 
   0   1  11        8.08        7.81      5.02 o 
   1   1  11      316.21      326.90     10.85 o 
   2   1  11        4.34       -9.65      6.43 o 
   3   1  11      186.69      218.42     15.47 o 
   4   1  11       30.78       38.58      9.34 o 
  -8   2  11        1.06       -4.04      6.07 o 
  -7   2  11        0.09       -5.34      6.07 o 
  -6   2  11       65.31      107.56      7.38 o 
  -5   2  11       62.10       68.02      6.35 o 
  -4   2  11      628.01      667.74     13.42 o 
  -3   2  11       46.96       52.39      5.92 o 
  -2   2  11      646.08      677.95     13.09 o 
  -1   2  11       37.18       34.93      5.55 o 
   0   2  11      488.78      509.68     13.04 o 
   1   2  11       75.81       77.78      7.47 o 
   2   2  11      152.75      159.80      8.68 o 
   3   2  11        0.58        5.67      9.33 o 
   4   2  11      205.57      225.61     13.37 o 
  -8   3  11       52.45       55.04      8.07 o 
  -7   3  11       18.13       23.22      6.74 o 
  -6   3  11      153.27      146.95      9.50 o 
  -5   3  11       94.13      115.72      8.91 o 
  -4   3  11      273.40      229.57     10.09 o 
  -3   3  11       52.30       70.93      6.25 o 
  -2   3  11        7.16       -0.76      6.04 o 
  -1   3  11      132.20      148.79      8.29 o 
   0   3  11       55.28       64.87      6.96 o 
   1   3  11        1.06       -6.23      5.42 o 
   2   3  11       68.91       40.88      6.92 o 
   3   3  11        5.19      -10.26      7.05 o 
   4   3  11        6.71        4.47      9.65 o 
  -7   4  11       96.90      113.33      9.54 o 
  -6   4  11       10.50       10.90      8.97 o 
  -5   4  11       38.30       33.75      6.82 o 
  -4   4  11        0.21       -5.20      5.40 o 
  -3   4  11       28.50       30.03      7.77 o 
  -2   4  11      346.41      322.94     13.84 o 
  -1   4  11       19.53       17.33      8.09 o 
   0   4  11        0.68       -6.90     15.80 o 
   1   4  11       11.75        6.79      7.98 o 
   2   4  11       24.17       23.93      6.45 o 
   3   4  11        8.49       15.82      8.06 o 
   4   4  11        4.44        5.66      8.69 o 
  -7   5  11       79.13      118.41      9.28 o 
  -6   5  11       92.22       96.28      9.00 o 
  -5   5  11      189.63      194.08     11.79 o 
  -4   5  11        7.85        3.84      7.15 o 
  -3   5  11      187.51      200.47     11.71 o 
  -2   5  11       36.29       37.07      8.61 o 
  -1   5  11      188.65      229.10     12.24 o 
   0   5  11       63.65       66.54      9.36 o 
   1   5  11      287.86      277.94     13.22 o 
   2   5  11       46.09       45.81      9.11 o 
   3   5  11      354.29      361.76     22.21 o 
  -7   6  11       21.05       17.91      8.43 o 
  -6   6  11      112.46      136.51     18.98 o 
  -5   6  11       13.86       13.83      7.95 o 
  -4   6  11      100.84      142.71     11.97 o 
  -3   6  11      131.27      134.20     13.59 o 
  -2   6  11       65.42       74.57     10.04 o 
  -1   6  11       62.31       76.96     12.40 o 
   0   6  11      270.74      295.68     13.72 o 
   1   6  11       31.95       35.06      8.31 o 
   2   6  11       98.73      156.46     17.79 o 
   3   6  11       27.08       24.80     13.15 o 
  -6   7  11       38.15       29.00      8.39 o 
  -5   7  11       26.92       36.86      8.91 o 
  -4   7  11        0.96      -11.91     10.62 o 
  -3   7  11      118.17      149.94     11.47 o 
  -2   7  11        1.61        1.99      7.45 o 
  -1   7  11       50.87       63.07      9.63 o 
   0   7  11        8.26        1.30      7.81 o 
   1   7  11       32.25       25.11      7.84 o 
   2   7  11        6.17       -9.06     10.67 o 
  -5   8  11       55.25       63.88     10.16 o 
  -4   8  11       42.65       48.53      9.18 o 
  -3   8  11       15.60        4.30      7.33 o 
  -2   8  11      103.19       94.95     10.79 o 
  -1   8  11       87.67      112.57     11.21 o 
   0   8  11       51.78       64.50      9.68 o 
   1   8  11      123.67      107.07     15.63 o 
   2   8  11       64.28       68.15     14.77 o 
  -4   9  11       63.12       61.54     10.30 o 
  -3   9  11      351.60      386.28     16.16 o 
  -2   9  11        5.32       -7.14      7.51 o 
  -1   9  11      350.14      395.71     15.93 o 
   0   9  11       12.97       24.86      8.38 o 
   1   9  11        0.95       -3.56     10.57 o 
  -2  10  11        5.27       -1.21      7.53 o 
  -6   0  12      111.07       95.34     13.15 o 
  -4   0  12        1.40        0.80     10.57 o 
  -2   0  12        0.27       -6.17      8.19 o 
   0   0  12      248.67      263.62     12.83 o 
   2   0  12        2.35        5.39     10.78 o 
  -7   1  12        0.01       -5.39      6.09 o 
  -6   1  12       10.91       10.74      5.36 o 
  -5   1  12       58.73       81.44      9.97 o 
  -4   1  12      150.26      160.53      7.85 o 
  -3   1  12       44.49       52.42      6.56 o 
  -2   1  12      237.94      260.02      9.10 o 
  -1   1  12       29.36       30.00      5.98 o 
   0   1  12       47.91       47.05      7.09 o 
   1   1  12      140.05      145.23      8.63 o 
   2   1  12        0.47       -2.43     11.48 o 
  -6   2  12        0.51       -2.90      7.92 o 
  -5   2  12      275.58      273.92     11.06 o 
  -4   2  12       10.81       10.01      5.01 o 
  -3   2  12       15.64       23.12      5.48 o 
  -2   2  12        0.09       -6.84      4.56 o 
  -1   2  12       78.53      104.93      8.33 o 
   0   2  12       34.81       42.21      6.98 o 
   1   2  12       45.85       54.37      7.44 o 
   2   2  12       66.14       54.87     14.99 o 
  -6   3  12       19.23       34.49      7.38 o 
  -5   3  12       14.55       -0.49      5.63 o 
  -4   3  12       23.48       15.29      8.24 o 
  -3   3  12      142.13      142.79      9.18 o 
  -2   3  12        2.69        8.56      7.29 o 
  -1   3  12       16.98       20.75      7.95 o 
   0   3  12       38.87       57.06      7.47 o 
   1   3  12       31.11       42.09      7.21 o 
   2   3  12        3.25        6.23      7.53 o 
  -6   4  12       20.76       26.00      7.26 o 
  -5   4  12       13.52        8.82      6.44 o 
  -4   4  12       64.36       91.01      8.84 o 
  -3   4  12        9.54        0.97     10.08 o 
  -2   4  12        0.24       -8.78      7.31 o 
  -1   4  12        2.28       -2.57      6.90 o 
   0   4  12        4.65        1.67      7.00 o 
   1   4  12       40.56       60.90     14.02 o 
   2   4  12       60.21       88.22     23.78 o 
  -5   5  12       44.87       20.74      8.58 o 
  -4   5  12      134.51      148.57     11.17 o 
  -3   5  12       11.93        1.46      7.39 o 
  -2   5  12      102.64      127.05     11.71 o 
  -1   5  12      147.37      159.82     11.72 o 
   0   5  12       80.81       98.42     11.14 o 
   1   5  12      322.89      308.01     14.36 o 
  -5   6  12      110.97      135.83     11.95 o 
  -4   6  12       77.75       50.00      9.89 o 
  -3   6  12      167.58      171.47     15.31 o 
  -2   6  12        6.27        4.58      7.72 o 
  -1   6  12      122.61      137.64     12.32 o 
   0   6  12      219.95      210.25     12.66 o 
   1   6  12        5.00        6.72      7.97 o 
  -3   7  12        3.79       -0.12      8.79 o 
  -2   7  12      145.49      135.37     12.49 o 
  -1   7  12       78.78       93.25     12.40 o 
  -3   0  13      245.93      273.55     19.41 o 
  -1   0  13       55.00       72.88     10.07 o 
  -4   1  13       16.28       12.02      5.29 o 
  -3   1  13       13.53       12.94      5.37 o 
  -2   1  13        2.61       -0.67      8.82 o 
  -1   1  13        0.80       -7.51      6.95 o 
  -3   2  13        5.73        2.22      9.04 o 
  -2   2  13        0.44        5.68      7.46 o 
  -1   2  13       11.12       22.73      9.86 o 
  -3   3  13       41.75       55.44     12.56 o 
  -2   3  13       38.78       66.87      9.87 o 
                                                 
